# Supplementary material for: An energy-efficient failure detector for vehicular cloud computing
Source: PLoS One. 2018 Jan 19;13(1):e0191577. doi: 10.1371/journal.pone.0191577 (PMC5774832; doi:10.1371/journal.pone.0191577)
Supplement: S1 File — (ZIP) [file pone.0191577.s001.zip]

Archive with 1 entries (1 files):
- wireless.log
