# Supplementary material for: An energy-efficient failure detector for vehicular cloud computing
Source: PLoS One. 2018 Jan 19;13(1):e0191577. doi: 10.1371/journal.pone.0191577 (PMC5774832; doi:10.1371/journal.pone.0191577)
Supplement: S1 File — (ZIP) [file pone.0191577.s001.zip › wireless.log]

RECV	SEND#FTCL	CLIENT	1	1464059951	727522
RECV	SEND#FTCL	CLIENT	2	1464059951	829886
RECV	SEND#FTCL	CLIENT	3	1464059951	933180
RECV	SEND#FTCL	CLIENT	4	1464059952	35123
RECV	SEND#FTCL	CLIENT	5	1464059952	136657
RECV	SEND#FTCL	CLIENT	6	1464059952	238145
RECV	SEND#FTCL	CLIENT	7	1464059952	341240
RECV	SEND#FTCL	CLIENT	8	1464059952	443127
RECV	SEND#FTCL	CLIENT	9	1464059952	545203
RECV	SEND#FTCL	CLIENT	10	1464059952	648527
RECV	SEND#FTCL	CLIENT	11	1464059952	752065
RECV	SEND#FTCL	CLIENT	12	1464059952	854195
RECV	SEND#FTCL	CLIENT	13	1464059952	957007
RECV	SEND#FTCL	CLIENT	14	1464059953	58867
RECV	SEND#FTCL	CLIENT	15	1464059953	162739
RECV	SEND#FTCL	CLIENT	16	1464059953	265320
RECV	SEND#FTCL	CLIENT	17	1464059953	367400
RECV	SEND#FTCL	CLIENT	18	1464059953	470184
RECV	SEND#FTCL	CLIENT	19	1464059953	574257
RECV	SEND#FTCL	CLIENT	20	1464059953	677265
RECV	SEND#FTCL	CLIENT	21	1464059953	779424
RECV	SEND#FTCL	CLIENT	22	1464059953	881235
RECV	SEND#FTCL	CLIENT	23	1464059953	984371
RECV	SEND#FTCL	CLIENT	24	1464059954	88108
RECV	SEND#FTCL	CLIENT	25	1464059954	190564
RECV	SEND#FTCL	CLIENT	26	1464059954	293896
RECV	SEND#FTCL	CLIENT	27	1464059954	396336
RECV	SEND#FTCL	CLIENT	28	1464059954	499220
RECV	SEND#FTCL	CLIENT	29	1464059954	601376
RECV	SEND#FTCL	CLIENT	30	1464059954	713402
RECV	SEND#FTCL	CLIENT	31	1464059954	836887
RECV	SEND#FTCL	CLIENT	32	1464059954	940710
RECV	SEND#FTCL	CLIENT	33	1464059955	42968
RECV	SEND#FTCL	CLIENT	34	1464059955	144547
RECV	SEND#FTCL	CLIENT	35	1464059955	246489
RECV	SEND#FTCL	CLIENT	36	1464059955	348451
RECV	SEND#FTCL	CLIENT	37	1464059955	451201
RECV	SEND#FTCL	CLIENT	38	1464059955	553135
RECV	SEND#FTCL	CLIENT	39	1464059955	656067
RECV	SEND#FTCL	CLIENT	40	1464059955	758499
RECV	SEND#FTCL	CLIENT	41	1464059955	860786
RECV	SEND#FTCL	CLIENT	42	1464059955	963235
RECV	SEND#FTCL	CLIENT	43	1464059956	65632
RECV	SEND#FTCL	CLIENT	44	1464059956	167392
RECV	SEND#FTCL	CLIENT	45	1464059956	270264
RECV	SEND#FTCL	CLIENT	46	1464059956	371831
RECV	SEND#FTCL	CLIENT	47	1464059956	475418
RECV	SEND#FTCL	CLIENT	48	1464059956	577466
RECV	SEND#FTCL	CLIENT	49	1464059956	682905
RECV	SEND#FTCL	CLIENT	50	1464059956	785701
RECV	SEND#FTCL	CLIENT	51	1464059956	887438
RECV	SEND#FTCL	CLIENT	52	1464059956	990204
RECV	SEND#FTCL	CLIENT	53	1464059957	92571
RECV	SEND#FTCL	CLIENT	54	1464059957	194557
RECV	SEND#FTCL	CLIENT	55	1464059957	296466
RECV	SEND#FTCL	CLIENT	56	1464059957	398475
RECV	SEND#FTCL	CLIENT	57	1464059957	505668
RECV	SEND#FTCL	CLIENT	58	1464059957	608035
RECV	SEND#FTCL	CLIENT	59	1464059957	710244
RECV	SEND#FTCL	CLIENT	60	1464059957	812603
RECV	SEND#FTCL	CLIENT	61	1464059957	914894
RECV	SEND#FTCL	CLIENT	62	1464059958	17772
RECV	SEND#FTCL	CLIENT	63	1464059958	119725
RECV	SEND#FTCL	CLIENT	64	1464059958	221918
RECV	SEND#FTCL	CLIENT	65	1464059958	323185
RECV	SEND#FTCL	CLIENT	66	1464059958	429526
RECV	SEND#FTCL	CLIENT	67	1464059958	531925
RECV	SEND#FTCL	CLIENT	68	1464059958	633835
RECV	SEND#FTCL	CLIENT	69	1464059958	735971
RECV	SEND#FTCL	CLIENT	70	1464059958	838866
RECV	SEND#FTCL	CLIENT	71	1464059958	941307
RECV	SEND#FTCL	CLIENT	72	1464059959	44530
RECV	SEND#FTCL	CLIENT	73	1464059959	146939
RECV	SEND#FTCL	CLIENT	74	1464059959	248775
RECV	SEND#FTCL	CLIENT	75	1464059959	354548
RECV	SEND#FTCL	CLIENT	76	1464059959	541048
RECV	SEND#FTCL	CLIENT	77	1464059959	643394
RECV	SEND#FTCL	CLIENT	78	1464059959	754280
RECV	SEND#FTCL	CLIENT	79	1464059959	856986
RECV	SEND#FTCL	CLIENT	80	1464059959	958866
RECV	SEND#FTCL	CLIENT	81	1464059960	61062
RECV	SEND#FTCL	CLIENT	82	1464059960	162977
RECV	SEND#FTCL	CLIENT	83	1464059960	264867
RECV	SEND#FTCL	CLIENT	84	1464059960	366720
RECV	SEND#FTCL	CLIENT	85	1464059960	469526
RECV	SEND#FTCL	CLIENT	86	1464059960	572005
RECV	SEND#FTCL	CLIENT	87	1464059960	679703
RECV	SEND#FTCL	CLIENT	88	1464059960	781165
RECV	SEND#FTCL	CLIENT	89	1464059960	882679
RECV	SEND#FTCL	CLIENT	90	1464059960	984641
RECV	SEND#FTCL	CLIENT	91	1464059961	86201
RECV	SEND#FTCL	CLIENT	92	1464059961	188055
RECV	SEND#FTCL	CLIENT	93	1464059961	293056
RECV	SEND#FTCL	CLIENT	94	1464059961	397141
RECV	SEND#FTCL	CLIENT	95	1464059961	506771
RECV	SEND#FTCL	CLIENT	96	1464059961	610373
RECV	SEND#FTCL	CLIENT	97	1464059961	720788
RECV	SEND#FTCL	CLIENT	98	1464059961	823962
RECV	SEND#FTCL	CLIENT	99	1464059961	926366
RECV	SEND#FTCL	CLIENT	100	1464059962	29786
RECV	SEND#FTCL	CLIENT	101	1464059962	132524
RECV	SEND#FTCL	CLIENT	102	1464059962	235261
RECV	SEND#FTCL	CLIENT	103	1464059962	337134
RECV	SEND#FTCL	CLIENT	104	1464059962	445814
RECV	SEND#FTCL	CLIENT	105	1464059962	553258
RECV	SEND#FTCL	CLIENT	106	1464059962	660148
RECV	SEND#FTCL	CLIENT	107	1464059962	770364
RECV	SEND#FTCL	CLIENT	108	1464059962	873368
RECV	SEND#FTCL	CLIENT	109	1464059962	976647
RECV	SEND#FTCL	CLIENT	110	1464059963	78528
RECV	SEND#FTCL	CLIENT	111	1464059963	181137
RECV	SEND#FTCL	CLIENT	112	1464059963	283419
RECV	SEND#FTCL	CLIENT	113	1464059963	395362
RECV	SEND#FTCL	CLIENT	114	1464059963	503454
RECV	SEND#FTCL	CLIENT	115	1464059963	606501
RECV	SEND#FTCL	CLIENT	116	1464059963	710269
RECV	SEND#FTCL	CLIENT	117	1464059963	812292
RECV	SEND#FTCL	CLIENT	118	1464059963	915014
RECV	SEND#FTCL	CLIENT	119	1464059964	20520
RECV	SEND#FTCL	CLIENT	120	1464059964	123532
RECV	SEND#FTCL	CLIENT	121	1464059964	226553
RECV	SEND#FTCL	CLIENT	122	1464059964	335371
RECV	SEND#FTCL	CLIENT	123	1464059964	437892
RECV	SEND#FTCL	CLIENT	124	1464059964	540906
RECV	SEND#FTCL	CLIENT	125	1464059964	649439
RECV	SEND#FTCL	CLIENT	126	1464059964	751724
RECV	SEND#FTCL	CLIENT	127	1464059964	853551
RECV	SEND#FTCL	CLIENT	128	1464059964	955551
RECV	SEND#FTCL	CLIENT	129	1464059965	57516
RECV	SEND#FTCL	CLIENT	130	1464059965	159300
RECV	SEND#FTCL	CLIENT	131	1464059965	261167
RECV	SEND#FTCL	CLIENT	132	1464059965	363743
RECV	SEND#FTCL	CLIENT	133	1464059965	465767
RECV	SEND#FTCL	CLIENT	134	1464059965	567337
RECV	SEND#FTCL	CLIENT	135	1464059965	669175
RECV	SEND#FTCL	CLIENT	136	1464059965	770776
RECV	SEND#FTCL	CLIENT	137	1464059965	872458
RECV	SEND#FTCL	CLIENT	138	1464059965	974627
RECV	SEND#FTCL	CLIENT	139	1464059966	76533
RECV	SEND#FTCL	CLIENT	140	1464059966	178658
RECV	SEND#FTCL	CLIENT	141	1464059966	280200
RECV	SEND#FTCL	CLIENT	142	1464059966	381788
RECV	SEND#FTCL	CLIENT	143	1464059966	484013
RECV	SEND#FTCL	CLIENT	144	1464059966	586594
RECV	SEND#FTCL	CLIENT	145	1464059966	689412
RECV	SEND#FTCL	CLIENT	146	1464059966	792240
RECV	SEND#FTCL	CLIENT	147	1464059966	895984
RECV	SEND#FTCL	CLIENT	148	1464059966	997707
RECV	SEND#FTCL	CLIENT	149	1464059967	99545
RECV	SEND#FTCL	CLIENT	150	1464059967	200985
RECV	SEND#FTCL	CLIENT	151	1464059967	302796
RECV	SEND#FTCL	CLIENT	152	1464059967	404595
RECV	SEND#FTCL	CLIENT	153	1464059967	506809
RECV	SEND#FTCL	CLIENT	154	1464059967	608792
RECV	SEND#FTCL	CLIENT	155	1464059967	710857
RECV	SEND#FTCL	CLIENT	156	1464059967	814250
RECV	SEND#FTCL	CLIENT	157	1464059967	915877
RECV	SEND#FTCL	CLIENT	158	1464059968	17815
RECV	SEND#FTCL	CLIENT	159	1464059968	119402
RECV	SEND#FTCL	CLIENT	160	1464059968	222432
RECV	SEND#FTCL	CLIENT	161	1464059968	323951
RECV	SEND#FTCL	CLIENT	162	1464059968	426054
RECV	SEND#FTCL	CLIENT	163	1464059968	530194
RECV	SEND#FTCL	CLIENT	164	1464059968	632582
RECV	SEND#FTCL	CLIENT	165	1464059968	734316
RECV	SEND#FTCL	CLIENT	166	1464059968	835934
RECV	SEND#FTCL	CLIENT	167	1464059968	940322
RECV	SEND#FTCL	CLIENT	168	1464059969	42877
RECV	SEND#FTCL	CLIENT	169	1464059969	144555
RECV	SEND#FTCL	CLIENT	170	1464059969	247233
RECV	SEND#FTCL	CLIENT	171	1464059969	349080
RECV	SEND#FTCL	CLIENT	172	1464059969	452335
RECV	SEND#FTCL	CLIENT	173	1464059969	555070
RECV	SEND#FTCL	CLIENT	174	1464059969	658092
RECV	SEND#FTCL	CLIENT	175	1464059969	760306
RECV	SEND#FTCL	CLIENT	176	1464059969	862176
RECV	SEND#FTCL	CLIENT	177	1464059969	965503
RECV	SEND#FTCL	CLIENT	178	1464059970	69241
RECV	SEND#FTCL	CLIENT	179	1464059970	172255
RECV	SEND#FTCL	CLIENT	180	1464059970	274234
RECV	SEND#FTCL	CLIENT	181	1464059970	375964
RECV	SEND#FTCL	CLIENT	182	1464059970	477852
RECV	SEND#FTCL	CLIENT	183	1464059970	579363
RECV	SEND#FTCL	CLIENT	184	1464059970	681272
RECV	SEND#FTCL	CLIENT	185	1464059970	783254
RECV	SEND#FTCL	CLIENT	186	1464059970	885139
RECV	SEND#FTCL	CLIENT	187	1464059970	987265
RECV	SEND#FTCL	CLIENT	188	1464059971	95942
RECV	SEND#FTCL	CLIENT	189	1464059971	199331
RECV	SEND#FTCL	CLIENT	190	1464059971	301066
RECV	SEND#FTCL	CLIENT	191	1464059971	403277
RECV	SEND#FTCL	CLIENT	192	1464059971	505062
RECV	SEND#FTCL	CLIENT	193	1464059971	607855
RECV	SEND#FTCL	CLIENT	194	1464059971	711375
RECV	SEND#FTCL	CLIENT	195	1464059971	813336
RECV	SEND#FTCL	CLIENT	196	1464059971	915252
RECV	SEND#FTCL	CLIENT	197	1464059972	18057
RECV	SEND#FTCL	CLIENT	198	1464059972	120897
RECV	SEND#FTCL	CLIENT	199	1464059972	223458
RECV	SEND#FTCL	CLIENT	200	1464059972	325492
RECV	SEND#FTCL	CLIENT	201	1464059972	428500
RECV	SEND#FTCL	CLIENT	202	1464059972	530984
RECV	SEND#FTCL	CLIENT	203	1464059972	636920
RECV	SEND#FTCL	CLIENT	204	1464059972	739512
RECV	SEND#FTCL	CLIENT	205	1464059972	841849
RECV	SEND#FTCL	CLIENT	206	1464059972	944548
RECV	SEND#FTCL	CLIENT	207	1464059973	47510
RECV	SEND#FTCL	CLIENT	208	1464059973	149726
RECV	SEND#FTCL	CLIENT	209	1464059973	252540
RECV	SEND#FTCL	CLIENT	210	1464059973	354488
RECV	SEND#FTCL	CLIENT	211	1464059973	456146
RECV	SEND#FTCL	CLIENT	212	1464059973	557618
RECV	SEND#FTCL	CLIENT	213	1464059973	659410
RECV	SEND#FTCL	CLIENT	214	1464059973	760885
RECV	SEND#FTCL	CLIENT	215	1464059973	862443
RECV	SEND#FTCL	CLIENT	216	1464059973	964213
RECV	SEND#FTCL	CLIENT	217	1464059974	66064
RECV	SEND#FTCL	CLIENT	218	1464059974	167906
RECV	SEND#FTCL	CLIENT	219	1464059974	269646
RECV	SEND#FTCL	CLIENT	220	1464059974	371467
RECV	SEND#FTCL	CLIENT	221	1464059974	473741
RECV	SEND#FTCL	CLIENT	222	1464059974	575651
RECV	SEND#FTCL	CLIENT	223	1464059974	677701
RECV	SEND#FTCL	CLIENT	224	1464059974	779635
RECV	SEND#FTCL	CLIENT	225	1464059974	881102
RECV	SEND#FTCL	CLIENT	226	1464059974	982765
RECV	SEND#FTCL	CLIENT	227	1464059975	84450
RECV	SEND#FTCL	CLIENT	228	1464059975	186059
RECV	SEND#FTCL	CLIENT	229	1464059975	287717
RECV	SEND#FTCL	CLIENT	230	1464059975	389405
RECV	SEND#FTCL	CLIENT	231	1464059975	492268
RECV	SEND#FTCL	CLIENT	232	1464059975	595017
RECV	SEND#FTCL	CLIENT	233	1464059975	696817
RECV	SEND#FTCL	CLIENT	234	1464059975	798704
RECV	SEND#FTCL	CLIENT	235	1464059975	900400
RECV	SEND#FTCL	CLIENT	236	1464059976	2094
RECV	SEND#FTCL	CLIENT	237	1464059976	103804
RECV	SEND#FTCL	CLIENT	238	1464059976	209102
RECV	SEND#FTCL	CLIENT	239	1464059976	316673
RECV	SEND#FTCL	CLIENT	240	1464059976	420726
RECV	SEND#FTCL	CLIENT	241	1464059976	522567
RECV	SEND#FTCL	CLIENT	242	1464059976	624779
RECV	SEND#FTCL	CLIENT	243	1464059976	726906
RECV	SEND#FTCL	CLIENT	244	1464059976	829992
RECV	SEND#FTCL	CLIENT	245	1464059976	931531
RECV	SEND#FTCL	CLIENT	246	1464059977	33205
RECV	SEND#FTCL	CLIENT	247	1464059977	134797
RECV	SEND#FTCL	CLIENT	248	1464059977	236810
RECV	SEND#FTCL	CLIENT	249	1464059977	338799
RECV	SEND#FTCL	CLIENT	250	1464059977	442903
RECV	SEND#FTCL	CLIENT	251	1464059977	545290
RECV	SEND#FTCL	CLIENT	252	1464059977	646993
RECV	SEND#FTCL	CLIENT	253	1464059977	748670
RECV	SEND#FTCL	CLIENT	254	1464059977	851471
RECV	SEND#FTCL	CLIENT	255	1464059977	954064
RECV	SEND#FTCL	CLIENT	256	1464059978	56817
RECV	SEND#FTCL	CLIENT	257	1464059978	161652
RECV	SEND#FTCL	CLIENT	258	1464059978	264250
RECV	SEND#FTCL	CLIENT	259	1464059978	367231
RECV	SEND#FTCL	CLIENT	260	1464059978	469384
RECV	SEND#FTCL	CLIENT	261	1464059978	571234
RECV	SEND#FTCL	CLIENT	262	1464059978	673102
RECV	SEND#FTCL	CLIENT	263	1464059978	775157
RECV	SEND#FTCL	CLIENT	264	1464059978	876997
RECV	SEND#FTCL	CLIENT	265	1464059978	978822
RECV	SEND#FTCL	CLIENT	266	1464059979	81177
RECV	SEND#FTCL	CLIENT	267	1464059979	183136
RECV	SEND#FTCL	CLIENT	268	1464059979	284947
RECV	SEND#FTCL	CLIENT	269	1464059979	388319
RECV	SEND#FTCL	CLIENT	270	1464059979	490293
RECV	SEND#FTCL	CLIENT	271	1464059979	592402
RECV	SEND#FTCL	CLIENT	272	1464059979	694448
RECV	SEND#FTCL	CLIENT	273	1464059979	796367
RECV	SEND#FTCL	CLIENT	274	1464059979	898780
RECV	SEND#FTCL	CLIENT	275	1464059980	1372
RECV	SEND#FTCL	CLIENT	276	1464059980	102776
RECV	SEND#FTCL	CLIENT	277	1464059980	205220
RECV	SEND#FTCL	CLIENT	278	1464059980	314575
RECV	SEND#FTCL	CLIENT	279	1464059980	429137
RECV	SEND#FTCL	CLIENT	280	1464059980	531353
RECV	SEND#FTCL	CLIENT	281	1464059980	643298
RECV	SEND#FTCL	CLIENT	282	1464059980	745094
RECV	SEND#FTCL	CLIENT	283	1464059980	846589
RECV	SEND#FTCL	CLIENT	284	1464059980	948483
RECV	SEND#FTCL	CLIENT	285	1464059981	50401
RECV	SEND#FTCL	CLIENT	286	1464059981	153058
RECV	SEND#FTCL	CLIENT	287	1464059981	255063
RECV	SEND#FTCL	CLIENT	288	1464059981	356928
RECV	SEND#FTCL	CLIENT	289	1464059981	459641
RECV	SEND#FTCL	CLIENT	290	1464059981	561666
RECV	SEND#FTCL	CLIENT	291	1464059981	665456
RECV	SEND#FTCL	CLIENT	292	1464059981	768183
RECV	SEND#FTCL	CLIENT	293	1464059981	870521
RECV	SEND#FTCL	CLIENT	294	1464059981	972343
RECV	SEND#FTCL	CLIENT	295	1464059982	74465
RECV	SEND#FTCL	CLIENT	296	1464059982	176213
RECV	SEND#FTCL	CLIENT	297	1464059982	279603
RECV	SEND#FTCL	CLIENT	298	1464059982	381674
RECV	SEND#FTCL	CLIENT	299	1464059982	484661
RECV	SEND#FTCL	CLIENT	300	1464059982	587531
RECV	SEND#FTCL	CLIENT	301	1464059982	699633
RECV	SEND#FTCL	CLIENT	302	1464059982	802000
RECV	SEND#FTCL	CLIENT	303	1464059982	904083
RECV	SEND#FTCL	CLIENT	304	1464059983	5635
RECV	SEND#FTCL	CLIENT	305	1464059983	107634
RECV	SEND#FTCL	CLIENT	306	1464059983	210260
RECV	SEND#FTCL	CLIENT	307	1464059983	312546
RECV	SEND#FTCL	CLIENT	308	1464059983	415927
RECV	SEND#FTCL	CLIENT	309	1464059983	517711
RECV	SEND#FTCL	CLIENT	310	1464059983	620737
RECV	SEND#FTCL	CLIENT	311	1464059983	723678
RECV	SEND#FTCL	CLIENT	312	1464059983	825803
RECV	SEND#FTCL	CLIENT	313	1464059983	928835
RECV	SEND#FTCL	CLIENT	314	1464059984	30554
RECV	SEND#FTCL	CLIENT	315	1464059984	132972
RECV	SEND#FTCL	CLIENT	316	1464059984	235396
RECV	SEND#FTCL	CLIENT	317	1464059984	341712
RECV	SEND#FTCL	CLIENT	318	1464059984	443843
RECV	SEND#FTCL	CLIENT	319	1464059984	545810
RECV	SEND#FTCL	CLIENT	320	1464059984	648509
RECV	SEND#FTCL	CLIENT	321	1464059984	750268
RECV	SEND#FTCL	CLIENT	322	1464059984	851865
RECV	SEND#FTCL	CLIENT	323	1464059984	953907
RECV	SEND#FTCL	CLIENT	324	1464059985	55705
RECV	SEND#FTCL	CLIENT	325	1464059985	157508
RECV	SEND#FTCL	CLIENT	326	1464059985	260257
RECV	SEND#FTCL	CLIENT	327	1464059985	362912
RECV	SEND#FTCL	CLIENT	328	1464059985	464770
RECV	SEND#FTCL	CLIENT	329	1464059985	571221
RECV	SEND#FTCL	CLIENT	330	1464059985	672961
RECV	SEND#FTCL	CLIENT	331	1464059985	776033
RECV	SEND#FTCL	CLIENT	332	1464059985	877940
RECV	SEND#FTCL	CLIENT	333	1464059985	979873
RECV	SEND#FTCL	CLIENT	334	1464059986	81679
RECV	SEND#FTCL	CLIENT	335	1464059986	184603
RECV	SEND#FTCL	CLIENT	336	1464059986	288123
RECV	SEND#FTCL	CLIENT	337	1464059986	390038
RECV	SEND#FTCL	CLIENT	338	1464059986	491967
RECV	SEND#FTCL	CLIENT	339	1464059986	594246
RECV	SEND#FTCL	CLIENT	340	1464059986	696440
RECV	SEND#FTCL	CLIENT	341	1464059986	809875
RECV	SEND#FTCL	CLIENT	342	1464059986	913879
RECV	SEND#FTCL	CLIENT	343	1464059987	16074
RECV	SEND#FTCL	CLIENT	344	1464059987	117686
RECV	SEND#FTCL	CLIENT	345	1464059987	220414
RECV	SEND#FTCL	CLIENT	346	1464059987	323240
RECV	SEND#FTCL	CLIENT	347	1464059987	425200
RECV	SEND#FTCL	CLIENT	348	1464059987	527894
RECV	SEND#FTCL	CLIENT	349	1464059987	630140
RECV	SEND#FTCL	CLIENT	350	1464059987	732188
RECV	SEND#FTCL	CLIENT	351	1464059987	835256
RECV	SEND#FTCL	CLIENT	352	1464059987	937502
RECV	SEND#FTCL	CLIENT	353	1464059988	39781
RECV	SEND#FTCL	CLIENT	354	1464059988	141300
RECV	SEND#FTCL	CLIENT	355	1464059988	243539
RECV	SEND#FTCL	CLIENT	356	1464059988	345161
RECV	SEND#FTCL	CLIENT	357	1464059988	447084
RECV	SEND#FTCL	CLIENT	358	1464059988	549293
RECV	SEND#FTCL	CLIENT	359	1464059988	651511
RECV	SEND#FTCL	CLIENT	360	1464059988	754212
RECV	SEND#FTCL	CLIENT	361	1464059988	856152
RECV	SEND#FTCL	CLIENT	362	1464059988	959363
RECV	SEND#FTCL	CLIENT	363	1464059989	61606
RECV	SEND#FTCL	CLIENT	364	1464059989	164448
RECV	SEND#FTCL	CLIENT	365	1464059989	265921
RECV	SEND#FTCL	CLIENT	366	1464059989	367764
RECV	SEND#FTCL	CLIENT	367	1464059989	469345
RECV	SEND#FTCL	CLIENT	368	1464059989	570940
RECV	SEND#FTCL	CLIENT	369	1464059989	672399
RECV	SEND#FTCL	CLIENT	370	1464059989	774317
RECV	SEND#FTCL	CLIENT	371	1464059989	876308
RECV	SEND#FTCL	CLIENT	372	1464059989	978434
RECV	SEND#FTCL	CLIENT	373	1464059990	80532
RECV	SEND#FTCL	CLIENT	374	1464059990	182398
RECV	SEND#FTCL	CLIENT	375	1464059990	284504
RECV	SEND#FTCL	CLIENT	376	1464059990	386339
RECV	SEND#FTCL	CLIENT	377	1464059990	487992
RECV	SEND#FTCL	CLIENT	378	1464059990	589635
RECV	SEND#FTCL	CLIENT	379	1464059990	691502
RECV	SEND#FTCL	CLIENT	380	1464059990	793606
RECV	SEND#FTCL	CLIENT	381	1464059990	895273
RECV	SEND#FTCL	CLIENT	382	1464059990	997158
RECV	SEND#FTCL	CLIENT	383	1464059991	98725
RECV	SEND#FTCL	CLIENT	384	1464059991	200533
RECV	SEND#FTCL	CLIENT	385	1464059991	302592
RECV	SEND#FTCL	CLIENT	386	1464059991	404349
RECV	SEND#FTCL	CLIENT	387	1464059991	506127
RECV	SEND#FTCL	CLIENT	388	1464059991	607953
RECV	SEND#FTCL	CLIENT	389	1464059991	709552
RECV	SEND#FTCL	CLIENT	390	1464059991	811625
RECV	SEND#FTCL	CLIENT	391	1464059991	915321
RECV	SEND#FTCL	CLIENT	392	1464059992	17647
RECV	SEND#FTCL	CLIENT	393	1464059992	120024
RECV	SEND#FTCL	CLIENT	394	1464059992	221729
RECV	SEND#FTCL	CLIENT	395	1464059992	323664
RECV	SEND#FTCL	CLIENT	396	1464059992	425481
RECV	SEND#FTCL	CLIENT	397	1464059992	528186
RECV	SEND#FTCL	CLIENT	398	1464059992	630720
RECV	SEND#FTCL	CLIENT	399	1464059992	732768
RECV	SEND#FTCL	CLIENT	400	1464059992	834647
RECV	SEND#FTCL	CLIENT	401	1464059992	938095
RECV	SEND#FTCL	CLIENT	402	1464059993	40368
RECV	SEND#FTCL	CLIENT	403	1464059993	142552
RECV	SEND#FTCL	CLIENT	404	1464059993	244832
RECV	SEND#FTCL	CLIENT	405	1464059993	346432
RECV	SEND#FTCL	CLIENT	406	1464059993	448433
RECV	SEND#FTCL	CLIENT	407	1464059993	551203
RECV	SEND#FTCL	CLIENT	408	1464059993	654842
RECV	SEND#FTCL	CLIENT	409	1464059993	756784
RECV	SEND#FTCL	CLIENT	410	1464059993	858653
RECV	SEND#FTCL	CLIENT	411	1464059993	960421
RECV	SEND#FTCL	CLIENT	412	1464059994	62947
RECV	SEND#FTCL	CLIENT	413	1464059994	164788
RECV	SEND#FTCL	CLIENT	414	1464059994	268191
RECV	SEND#FTCL	CLIENT	415	1464059994	370066
RECV	SEND#FTCL	CLIENT	416	1464059994	474053
RECV	SEND#FTCL	CLIENT	417	1464059994	576836
RECV	SEND#FTCL	CLIENT	418	1464059994	678647
RECV	SEND#FTCL	CLIENT	419	1464059994	780169
RECV	SEND#FTCL	CLIENT	420	1464059994	889840
RECV	SEND#FTCL	CLIENT	421	1464059994	992342
RECV	SEND#FTCL	CLIENT	422	1464059995	93926
RECV	SEND#FTCL	CLIENT	423	1464059995	196011
RECV	SEND#FTCL	CLIENT	424	1464059995	297831
RECV	SEND#FTCL	CLIENT	425	1464059995	399567
RECV	SEND#FTCL	CLIENT	426	1464059995	501169
RECV	SEND#FTCL	CLIENT	427	1464059995	603031
RECV	SEND#FTCL	CLIENT	428	1464059995	704875
RECV	SEND#FTCL	CLIENT	429	1464059995	806832
RECV	SEND#FTCL	CLIENT	430	1464059995	908825
RECV	SEND#FTCL	CLIENT	431	1464059996	10536
RECV	SEND#FTCL	CLIENT	432	1464059996	119495
RECV	SEND#FTCL	CLIENT	433	1464059996	231497
RECV	SEND#FTCL	CLIENT	434	1464059996	333875
RECV	SEND#FTCL	CLIENT	435	1464059996	437184
RECV	SEND#FTCL	CLIENT	436	1464059996	539234
RECV	SEND#FTCL	CLIENT	437	1464059996	641286
RECV	SEND#FTCL	CLIENT	438	1464059996	744074
RECV	SEND#FTCL	CLIENT	439	1464059996	845634
RECV	SEND#FTCL	CLIENT	440	1464059996	948339
RECV	SEND#FTCL	CLIENT	441	1464059997	49832
RECV	SEND#FTCL	CLIENT	442	1464059997	156394
RECV	SEND#FTCL	CLIENT	443	1464059997	257997
RECV	SEND#FTCL	CLIENT	444	1464059997	359783
RECV	SEND#FTCL	CLIENT	445	1464059997	462364
RECV	SEND#FTCL	CLIENT	446	1464059997	564297
RECV	SEND#FTCL	CLIENT	447	1464059997	665652
RECV	SEND#FTCL	CLIENT	448	1464059997	767270
RECV	SEND#FTCL	CLIENT	449	1464059997	868914
RECV	SEND#FTCL	CLIENT	450	1464059997	971702
RECV	SEND#FTCL	CLIENT	451	1464059998	73388
RECV	SEND#FTCL	CLIENT	452	1464059998	175255
RECV	SEND#FTCL	CLIENT	453	1464059998	277360
RECV	SEND#FTCL	CLIENT	454	1464059998	379805
RECV	SEND#FTCL	CLIENT	455	1464059998	483467
RECV	SEND#FTCL	CLIENT	456	1464059998	585142
RECV	SEND#FTCL	CLIENT	457	1464059998	688222
RECV	SEND#FTCL	CLIENT	458	1464059998	790467
RECV	SEND#FTCL	CLIENT	459	1464059998	892903
RECV	SEND#FTCL	CLIENT	460	1464059998	994726
RECV	SEND#FTCL	CLIENT	461	1464059999	96483
RECV	SEND#FTCL	CLIENT	462	1464059999	199495
RECV	SEND#FTCL	CLIENT	463	1464059999	301869
RECV	SEND#FTCL	CLIENT	464	1464059999	404958
RECV	SEND#FTCL	CLIENT	465	1464059999	507613
RECV	SEND#FTCL	CLIENT	466	1464059999	612815
RECV	SEND#FTCL	CLIENT	467	1464059999	715433
RECV	SEND#FTCL	CLIENT	468	1464059999	817420
RECV	SEND#FTCL	CLIENT	469	1464059999	919617
RECV	SEND#FTCL	CLIENT	470	1464060000	21493
RECV	SEND#FTCL	CLIENT	471	1464060000	124411
RECV	SEND#FTCL	CLIENT	472	1464060000	226885
RECV	SEND#FTCL	CLIENT	473	1464060000	328798
RECV	SEND#FTCL	CLIENT	474	1464060000	430433
RECV	SEND#FTCL	CLIENT	475	1464060000	532625
RECV	SEND#FTCL	CLIENT	476	1464060000	634471
RECV	SEND#FTCL	CLIENT	477	1464060000	736700
RECV	SEND#FTCL	CLIENT	478	1464060000	838714
RECV	SEND#FTCL	CLIENT	479	1464060000	940812
RECV	SEND#FTCL	CLIENT	480	1464060001	42348
RECV	SEND#FTCL	CLIENT	481	1464060001	145371
RECV	SEND#FTCL	CLIENT	482	1464060001	246894
RECV	SEND#FTCL	CLIENT	483	1464060001	360352
RECV	SEND#FTCL	CLIENT	484	1464060001	462838
RECV	SEND#FTCL	CLIENT	485	1464060001	564752
RECV	SEND#FTCL	CLIENT	486	1464060001	666903
RECV	SEND#FTCL	CLIENT	487	1464060001	769086
RECV	SEND#FTCL	CLIENT	488	1464060001	875977
RECV	SEND#FTCL	CLIENT	489	1464060001	979042
RECV	SEND#FTCL	CLIENT	490	1464060002	82252
RECV	SEND#FTCL	CLIENT	491	1464060002	185119
RECV	SEND#FTCL	CLIENT	492	1464060002	287226
RECV	SEND#FTCL	CLIENT	493	1464060002	395755
RECV	SEND#FTCL	CLIENT	494	1464060002	501970
RECV	SEND#FTCL	CLIENT	495	1464060002	609546
RECV	SEND#FTCL	CLIENT	496	1464060002	712195
RECV	SEND#FTCL	CLIENT	497	1464060002	823979
RECV	SEND#FTCL	CLIENT	498	1464060002	926084
RECV	SEND#FTCL	CLIENT	499	1464060003	32950
RECV	SEND#FTCL	CLIENT	500	1464060003	136617
RECV	SEND#FTCL	CLIENT	501	1464060003	238693
RECV	SEND#FTCL	CLIENT	502	1464060003	340892
RECV	SEND#FTCL	CLIENT	503	1464060003	443128
RECV	SEND#FTCL	CLIENT	504	1464060003	545002
RECV	SEND#FTCL	CLIENT	505	1464060003	646812
RECV	SEND#FTCL	CLIENT	506	1464060003	749266
RECV	SEND#FTCL	CLIENT	507	1464060003	851078
RECV	SEND#FTCL	CLIENT	508	1464060003	952929
RECV	SEND#FTCL	CLIENT	509	1464060004	54760
RECV	SEND#FTCL	CLIENT	510	1464060004	156601
RECV	SEND#FTCL	CLIENT	511	1464060004	258145
RECV	SEND#FTCL	CLIENT	512	1464060004	359634
RECV	SEND#FTCL	CLIENT	513	1464060004	461180
RECV	SEND#FTCL	CLIENT	514	1464060004	562753
RECV	SEND#FTCL	CLIENT	515	1464060004	664394
RECV	SEND#FTCL	CLIENT	516	1464060004	765806
RECV	SEND#FTCL	CLIENT	517	1464060004	867243
RECV	SEND#FTCL	CLIENT	518	1464060004	968783
RECV	SEND#FTCL	CLIENT	519	1464060005	70225
RECV	SEND#FTCL	CLIENT	520	1464060005	172106
RECV	SEND#FTCL	CLIENT	521	1464060005	274329
RECV	SEND#FTCL	CLIENT	522	1464060005	375847
RECV	SEND#FTCL	CLIENT	523	1464060005	477785
RECV	SEND#FTCL	CLIENT	524	1464060005	580840
RECV	SEND#FTCL	CLIENT	525	1464060005	685850
RECV	SEND#FTCL	CLIENT	526	1464060005	789183
RECV	SEND#FTCL	CLIENT	527	1464060005	892684
RECV	SEND#FTCL	CLIENT	528	1464060006	2834
RECV	SEND#FTCL	CLIENT	529	1464060006	105862
RECV	SEND#FTCL	CLIENT	530	1464060006	211523
RECV	SEND#FTCL	CLIENT	531	1464060006	322377
RECV	SEND#FTCL	CLIENT	532	1464060006	426173
RECV	SEND#FTCL	CLIENT	533	1464060006	528629
RECV	SEND#FTCL	CLIENT	534	1464060006	631881
RECV	SEND#FTCL	CLIENT	535	1464060006	734591
RECV	SEND#FTCL	CLIENT	536	1464060006	837115
RECV	SEND#FTCL	CLIENT	537	1464060006	942188
RECV	SEND#FTCL	CLIENT	538	1464060007	43987
RECV	SEND#FTCL	CLIENT	539	1464060007	145568
RECV	SEND#FTCL	CLIENT	540	1464060007	247501
RECV	SEND#FTCL	CLIENT	541	1464060007	349365
RECV	SEND#FTCL	CLIENT	542	1464060007	451214
RECV	SEND#FTCL	CLIENT	543	1464060007	553929
RECV	SEND#FTCL	CLIENT	544	1464060007	656546
RECV	SEND#FTCL	CLIENT	545	1464060007	758449
RECV	SEND#FTCL	CLIENT	546	1464060007	860409
RECV	SEND#FTCL	CLIENT	547	1464060007	961917
RECV	SEND#FTCL	CLIENT	548	1464060008	64470
RECV	SEND#FTCL	CLIENT	549	1464060008	166511
RECV	SEND#FTCL	CLIENT	550	1464060008	268323
RECV	SEND#FTCL	CLIENT	551	1464060008	369840
RECV	SEND#FTCL	CLIENT	552	1464060008	471661
RECV	SEND#FTCL	CLIENT	553	1464060008	573578
RECV	SEND#FTCL	CLIENT	554	1464060008	675642
RECV	SEND#FTCL	CLIENT	555	1464060008	778008
RECV	SEND#FTCL	CLIENT	556	1464060008	879648
RECV	SEND#FTCL	CLIENT	557	1464060008	982253
RECV	SEND#FTCL	CLIENT	558	1464060009	84663
RECV	SEND#FTCL	CLIENT	559	1464060009	186550
RECV	SEND#FTCL	CLIENT	560	1464060009	288592
RECV	SEND#FTCL	CLIENT	561	1464060009	390341
RECV	SEND#FTCL	CLIENT	562	1464060009	492214
RECV	SEND#FTCL	CLIENT	563	1464060009	594895
RECV	SEND#FTCL	CLIENT	564	1464060009	696741
RECV	SEND#FTCL	CLIENT	565	1464060009	798644
RECV	SEND#FTCL	CLIENT	566	1464060009	901200
RECV	SEND#FTCL	CLIENT	567	1464060010	3306
RECV	SEND#FTCL	CLIENT	568	1464060010	104970
RECV	SEND#FTCL	CLIENT	569	1464060010	206405
RECV	SEND#FTCL	CLIENT	570	1464060010	307763
RECV	SEND#FTCL	CLIENT	571	1464060010	409551
RECV	SEND#FTCL	CLIENT	572	1464060010	510980
RECV	SEND#FTCL	CLIENT	573	1464060010	612754
RECV	SEND#FTCL	CLIENT	574	1464060010	714340
RECV	SEND#FTCL	CLIENT	575	1464060010	826477
RECV	SEND#FTCL	CLIENT	576	1464060010	928439
RECV	SEND#FTCL	CLIENT	577	1464060011	30729
RECV	SEND#FTCL	CLIENT	578	1464060011	133368
RECV	SEND#FTCL	CLIENT	579	1464060011	236401
RECV	SEND#FTCL	CLIENT	580	1464060011	338147
RECV	SEND#FTCL	CLIENT	581	1464060011	439871
RECV	SEND#FTCL	CLIENT	582	1464060011	541531
RECV	SEND#FTCL	CLIENT	583	1464060011	643522
RECV	SEND#FTCL	CLIENT	584	1464060011	745313
RECV	SEND#FTCL	CLIENT	585	1464060011	846928
RECV	SEND#FTCL	CLIENT	586	1464060011	948926
RECV	SEND#FTCL	CLIENT	587	1464060012	51657
RECV	SEND#FTCL	CLIENT	588	1464060012	153556
RECV	SEND#FTCL	CLIENT	589	1464060012	255177
RECV	SEND#FTCL	CLIENT	590	1464060012	357042
RECV	SEND#FTCL	CLIENT	591	1464060012	458852
RECV	SEND#FTCL	CLIENT	592	1464060012	560541
RECV	SEND#FTCL	CLIENT	593	1464060012	663326
RECV	SEND#FTCL	CLIENT	594	1464060012	766245
RECV	SEND#FTCL	CLIENT	595	1464060012	868041
RECV	SEND#FTCL	CLIENT	596	1464060012	970075
RECV	SEND#FTCL	CLIENT	597	1464060013	71804
RECV	SEND#FTCL	CLIENT	598	1464060013	173469
RECV	SEND#FTCL	CLIENT	599	1464060013	275263
RECV	SEND#FTCL	CLIENT	600	1464060013	377160
RECV	SEND#FTCL	CLIENT	601	1464060013	479037
RECV	SEND#FTCL	CLIENT	602	1464060013	580709
RECV	SEND#FTCL	CLIENT	603	1464060013	683425
RECV	SEND#FTCL	CLIENT	604	1464060013	785421
RECV	SEND#FTCL	CLIENT	605	1464060013	887212
RECV	SEND#FTCL	CLIENT	606	1464060013	988933
RECV	SEND#FTCL	CLIENT	607	1464060014	90767
RECV	SEND#FTCL	CLIENT	608	1464060014	192323
RECV	SEND#FTCL	CLIENT	609	1464060014	294227
RECV	SEND#FTCL	CLIENT	610	1464060014	396133
RECV	SEND#FTCL	CLIENT	611	1464060014	498238
RECV	SEND#FTCL	CLIENT	612	1464060014	599748
RECV	SEND#FTCL	CLIENT	613	1464060014	701256
RECV	SEND#FTCL	CLIENT	614	1464060014	803080
RECV	SEND#FTCL	CLIENT	615	1464060014	905121
RECV	SEND#FTCL	CLIENT	616	1464060015	7310
RECV	SEND#FTCL	CLIENT	617	1464060015	111613
RECV	SEND#FTCL	CLIENT	618	1464060015	213269
RECV	SEND#FTCL	CLIENT	619	1464060015	315372
RECV	SEND#FTCL	CLIENT	620	1464060015	417178
RECV	SEND#FTCL	CLIENT	621	1464060015	518732
RECV	SEND#FTCL	CLIENT	622	1464060015	620564
RECV	SEND#FTCL	CLIENT	623	1464060015	722721
RECV	SEND#FTCL	CLIENT	624	1464060015	824520
RECV	SEND#FTCL	CLIENT	625	1464060015	926229
RECV	SEND#FTCL	CLIENT	626	1464060016	28031
RECV	SEND#FTCL	CLIENT	627	1464060016	129639
RECV	SEND#FTCL	CLIENT	628	1464060016	231268
RECV	SEND#FTCL	CLIENT	629	1464060016	333462
RECV	SEND#FTCL	CLIENT	630	1464060016	435681
RECV	SEND#FTCL	CLIENT	631	1464060016	538276
RECV	SEND#FTCL	CLIENT	632	1464060016	639947
RECV	SEND#FTCL	CLIENT	633	1464060016	741642
RECV	SEND#FTCL	CLIENT	634	1464060016	847637
RECV	SEND#FTCL	CLIENT	635	1464060016	949464
RECV	SEND#FTCL	CLIENT	636	1464060017	52595
RECV	SEND#FTCL	CLIENT	637	1464060017	154307
RECV	SEND#FTCL	CLIENT	638	1464060017	256666
RECV	SEND#FTCL	CLIENT	639	1464060017	358421
RECV	SEND#FTCL	CLIENT	640	1464060017	461424
RECV	SEND#FTCL	CLIENT	641	1464060017	563602
RECV	SEND#FTCL	CLIENT	642	1464060017	666980
RECV	SEND#FTCL	CLIENT	643	1464060017	769800
RECV	SEND#FTCL	CLIENT	644	1464060017	871831
RECV	SEND#FTCL	CLIENT	645	1464060017	974713
RECV	SEND#FTCL	CLIENT	646	1464060018	76805
RECV	SEND#FTCL	CLIENT	647	1464060018	178723
RECV	SEND#FTCL	CLIENT	648	1464060018	280739
RECV	SEND#FTCL	CLIENT	649	1464060018	384216
RECV	SEND#FTCL	CLIENT	650	1464060018	486709
RECV	SEND#FTCL	CLIENT	651	1464060018	588661
RECV	SEND#FTCL	CLIENT	652	1464060018	690794
RECV	SEND#FTCL	CLIENT	653	1464060018	793700
RECV	SEND#FTCL	CLIENT	654	1464060018	895756
RECV	SEND#FTCL	CLIENT	655	1464060018	998183
RECV	SEND#FTCL	CLIENT	656	1464060019	100014
RECV	SEND#FTCL	CLIENT	657	1464060019	201799
RECV	SEND#FTCL	CLIENT	658	1464060019	303681
RECV	SEND#FTCL	CLIENT	659	1464060019	406831
RECV	SEND#FTCL	CLIENT	660	1464060019	509267
RECV	SEND#FTCL	CLIENT	661	1464060019	610791
RECV	SEND#FTCL	CLIENT	662	1464060019	712834
RECV	SEND#FTCL	CLIENT	663	1464060019	815075
RECV	SEND#FTCL	CLIENT	664	1464060019	916887
RECV	SEND#FTCL	CLIENT	665	1464060020	18863
RECV	SEND#FTCL	CLIENT	666	1464060020	121734
RECV	SEND#FTCL	CLIENT	667	1464060020	223944
RECV	SEND#FTCL	CLIENT	668	1464060020	327822
RECV	SEND#FTCL	CLIENT	669	1464060020	429492
RECV	SEND#FTCL	CLIENT	670	1464060020	531266
RECV	SEND#FTCL	CLIENT	671	1464060020	633751
RECV	SEND#FTCL	CLIENT	672	1464060020	735837
RECV	SEND#FTCL	CLIENT	673	1464060020	837851
RECV	SEND#FTCL	CLIENT	674	1464060020	939530
RECV	SEND#FTCL	CLIENT	675	1464060021	40880
RECV	SEND#FTCL	CLIENT	676	1464060021	142781
RECV	SEND#FTCL	CLIENT	677	1464060021	244249
RECV	SEND#FTCL	CLIENT	678	1464060021	345879
RECV	SEND#FTCL	CLIENT	679	1464060021	448095
RECV	SEND#FTCL	CLIENT	680	1464060021	550063
RECV	SEND#FTCL	CLIENT	681	1464060021	651673
RECV	SEND#FTCL	CLIENT	682	1464060021	753068
RECV	SEND#FTCL	CLIENT	683	1464060021	854875
RECV	SEND#FTCL	CLIENT	684	1464060021	957401
RECV	SEND#FTCL	CLIENT	685	1464060022	59063
RECV	SEND#FTCL	CLIENT	686	1464060022	160660
RECV	SEND#FTCL	CLIENT	687	1464060022	263076
RECV	SEND#FTCL	CLIENT	688	1464060022	365142
RECV	SEND#FTCL	CLIENT	689	1464060022	467677
RECV	SEND#FTCL	CLIENT	690	1464060022	571160
RECV	SEND#FTCL	CLIENT	691	1464060022	673093
RECV	SEND#FTCL	CLIENT	692	1464060022	774845
RECV	SEND#FTCL	CLIENT	693	1464060022	876360
RECV	SEND#FTCL	CLIENT	694	1464060022	978108
RECV	SEND#FTCL	CLIENT	695	1464060023	80230
RECV	SEND#FTCL	CLIENT	696	1464060023	182245
RECV	SEND#FTCL	CLIENT	697	1464060023	284118
RECV	SEND#FTCL	CLIENT	698	1464060023	386709
RECV	SEND#FTCL	CLIENT	699	1464060023	488780
RECV	SEND#FTCL	CLIENT	700	1464060023	591283
RECV	SEND#FTCL	CLIENT	701	1464060023	693275
RECV	SEND#FTCL	CLIENT	702	1464060023	795145
RECV	SEND#FTCL	CLIENT	703	1464060023	897904
RECV	SEND#FTCL	CLIENT	704	1464060024	325
RECV	SEND#FTCL	CLIENT	705	1464060024	102194
RECV	SEND#FTCL	CLIENT	706	1464060024	204227
RECV	SEND#FTCL	CLIENT	707	1464060024	308574
RECV	SEND#FTCL	CLIENT	708	1464060024	410305
RECV	SEND#FTCL	CLIENT	709	1464060024	569474
RECV	SEND#FTCL	CLIENT	710	1464060024	671448
RECV	SEND#FTCL	CLIENT	711	1464060024	774343
RECV	SEND#FTCL	CLIENT	712	1464060024	876323
RECV	SEND#FTCL	CLIENT	713	1464060024	979264
RECV	SEND#FTCL	CLIENT	714	1464060025	81461
RECV	SEND#FTCL	CLIENT	715	1464060025	388669
RECV	SEND#FTCL	CLIENT	716	1464060025	490641
RECV	SEND#FTCL	CLIENT	717	1464060025	636316
RECV	SEND#FTCL	CLIENT	718	1464060025	798415
RECV	SEND#FTCL	CLIENT	719	1464060025	900792
RECV	SEND#FTCL	CLIENT	720	1464060026	3090
RECV	SEND#FTCL	CLIENT	721	1464060026	109417
RECV	SEND#FTCL	CLIENT	722	1464060026	281602
RECV	SEND#FTCL	CLIENT	723	1464060026	412728
RECV	SEND#FTCL	CLIENT	724	1464060026	514968
RECV	SEND#FTCL	CLIENT	725	1464060026	617581
RECV	SEND#FTCL	CLIENT	726	1464060026	719398
RECV	SEND#FTCL	CLIENT	727	1464060026	822259
RECV	SEND#FTCL	CLIENT	728	1464060026	924770
RECV	SEND#FTCL	CLIENT	729	1464060027	27070
RECV	SEND#FTCL	CLIENT	730	1464060027	129551
RECV	SEND#FTCL	CLIENT	731	1464060027	232386
RECV	SEND#FTCL	CLIENT	732	1464060027	335209
RECV	SEND#FTCL	CLIENT	733	1464060027	436813
RECV	SEND#FTCL	CLIENT	734	1464060027	538694
RECV	SEND#FTCL	CLIENT	735	1464060027	641398
RECV	SEND#FTCL	CLIENT	736	1464060027	743278
RECV	SEND#FTCL	CLIENT	737	1464060027	846405
RECV	SEND#FTCL	CLIENT	738	1464060027	948833
RECV	SEND#FTCL	CLIENT	739	1464060028	51107
RECV	SEND#FTCL	CLIENT	740	1464060028	153649
RECV	SEND#FTCL	CLIENT	741	1464060028	256873
RECV	SEND#FTCL	CLIENT	742	1464060028	358204
RECV	SEND#FTCL	CLIENT	743	1464060028	460630
RECV	SEND#FTCL	CLIENT	744	1464060028	562848
RECV	SEND#FTCL	CLIENT	745	1464060028	665922
RECV	SEND#FTCL	CLIENT	746	1464060028	767823
RECV	SEND#FTCL	CLIENT	747	1464060028	870780
RECV	SEND#FTCL	CLIENT	748	1464060028	972636
RECV	SEND#FTCL	CLIENT	749	1464060029	74830
RECV	SEND#FTCL	CLIENT	750	1464060029	176551
RECV	SEND#FTCL	CLIENT	751	1464060029	278002
RECV	SEND#FTCL	CLIENT	752	1464060029	385491
RECV	SEND#FTCL	CLIENT	753	1464060029	487940
RECV	SEND#FTCL	CLIENT	754	1464060029	589916
RECV	SEND#FTCL	CLIENT	755	1464060029	691644
RECV	SEND#FTCL	CLIENT	756	1464060029	793498
RECV	SEND#FTCL	CLIENT	757	1464060029	895098
RECV	SEND#FTCL	CLIENT	758	1464060029	997859
RECV	SEND#FTCL	CLIENT	759	1464060030	99598
RECV	SEND#FTCL	CLIENT	760	1464060030	201668
RECV	SEND#FTCL	CLIENT	761	1464060030	303419
RECV	SEND#FTCL	CLIENT	762	1464060030	405012
RECV	SEND#FTCL	CLIENT	763	1464060030	507074
RECV	SEND#FTCL	CLIENT	764	1464060030	608843
RECV	SEND#FTCL	CLIENT	765	1464060030	710842
RECV	SEND#FTCL	CLIENT	766	1464060030	812564
RECV	SEND#FTCL	CLIENT	767	1464060030	914196
RECV	SEND#FTCL	CLIENT	768	1464060031	16249
RECV	SEND#FTCL	CLIENT	769	1464060031	118922
RECV	SEND#FTCL	CLIENT	770	1464060031	221265
RECV	SEND#FTCL	CLIENT	771	1464060031	323214
RECV	SEND#FTCL	CLIENT	772	1464060031	425264
RECV	SEND#FTCL	CLIENT	773	1464060031	527451
RECV	SEND#FTCL	CLIENT	774	1464060031	629933
RECV	SEND#FTCL	CLIENT	775	1464060031	732231
RECV	SEND#FTCL	CLIENT	776	1464060031	834259
RECV	SEND#FTCL	CLIENT	777	1464060031	935849
RECV	SEND#FTCL	CLIENT	778	1464060032	38396
RECV	SEND#FTCL	CLIENT	779	1464060032	139948
RECV	SEND#FTCL	CLIENT	780	1464060032	241602
RECV	SEND#FTCL	CLIENT	781	1464060032	343467
RECV	SEND#FTCL	CLIENT	782	1464060032	444834
RECV	SEND#FTCL	CLIENT	783	1464060032	546275
RECV	SEND#FTCL	CLIENT	784	1464060032	647921
RECV	SEND#FTCL	CLIENT	785	1464060032	750338
RECV	SEND#FTCL	CLIENT	786	1464060032	851870
RECV	SEND#FTCL	CLIENT	787	1464060032	953320
RECV	SEND#FTCL	CLIENT	788	1464060033	55345
RECV	SEND#FTCL	CLIENT	789	1464060033	156924
RECV	SEND#FTCL	CLIENT	790	1464060033	258483
RECV	SEND#FTCL	CLIENT	791	1464060033	360475
RECV	SEND#FTCL	CLIENT	792	1464060033	462296
RECV	SEND#FTCL	CLIENT	793	1464060033	564093
RECV	SEND#FTCL	CLIENT	794	1464060033	666951
RECV	SEND#FTCL	CLIENT	795	1464060033	768663
RECV	SEND#FTCL	CLIENT	796	1464060033	870456
RECV	SEND#FTCL	CLIENT	797	1464060033	972251
RECV	SEND#FTCL	CLIENT	798	1464060034	73705
RECV	SEND#FTCL	CLIENT	799	1464060034	175801
RECV	SEND#FTCL	CLIENT	800	1464060034	278597
RECV	SEND#FTCL	CLIENT	801	1464060034	380561
RECV	SEND#FTCL	CLIENT	802	1464060034	482351
RECV	SEND#FTCL	CLIENT	803	1464060034	584537
RECV	SEND#FTCL	CLIENT	804	1464060034	686211
RECV	SEND#FTCL	CLIENT	805	1464060034	787879
RECV	SEND#FTCL	CLIENT	806	1464060034	889486
RECV	SEND#FTCL	CLIENT	807	1464060034	991238
RECV	SEND#FTCL	CLIENT	808	1464060035	94723
RECV	SEND#FTCL	CLIENT	809	1464060035	196634
RECV	SEND#FTCL	CLIENT	810	1464060035	298348
RECV	SEND#FTCL	CLIENT	811	1464060035	400370
RECV	SEND#FTCL	CLIENT	812	1464060035	502345
RECV	SEND#FTCL	CLIENT	813	1464060035	603780
RECV	SEND#FTCL	CLIENT	814	1464060035	705837
RECV	SEND#FTCL	CLIENT	815	1464060035	807767
RECV	SEND#FTCL	CLIENT	816	1464060035	909654
RECV	SEND#FTCL	CLIENT	817	1464060036	11314
RECV	SEND#FTCL	CLIENT	818	1464060036	113062
RECV	SEND#FTCL	CLIENT	819	1464060036	215801
RECV	SEND#FTCL	CLIENT	820	1464060036	317837
RECV	SEND#FTCL	CLIENT	821	1464060036	419511
RECV	SEND#FTCL	CLIENT	822	1464060036	522318
RECV	SEND#FTCL	CLIENT	823	1464060036	624806
RECV	SEND#FTCL	CLIENT	824	1464060036	726845
RECV	SEND#FTCL	CLIENT	825	1464060036	828846
RECV	SEND#FTCL	CLIENT	826	1464060036	931374
RECV	SEND#FTCL	CLIENT	827	1464060037	34789
RECV	SEND#FTCL	CLIENT	828	1464060037	136581
RECV	SEND#FTCL	CLIENT	829	1464060037	238879
RECV	SEND#FTCL	CLIENT	830	1464060037	341726
RECV	SEND#FTCL	CLIENT	831	1464060037	443659
RECV	SEND#FTCL	CLIENT	832	1464060037	547565
RECV	SEND#FTCL	CLIENT	833	1464060037	649955
RECV	SEND#FTCL	CLIENT	834	1464060037	751917
RECV	SEND#FTCL	CLIENT	835	1464060037	854377
RECV	SEND#FTCL	CLIENT	836	1464060037	956128
RECV	SEND#FTCL	CLIENT	837	1464060038	58190
RECV	SEND#FTCL	CLIENT	838	1464060038	160954
RECV	SEND#FTCL	CLIENT	839	1464060038	263996
RECV	SEND#FTCL	CLIENT	840	1464060038	365970
RECV	SEND#FTCL	CLIENT	841	1464060038	467503
RECV	SEND#FTCL	CLIENT	842	1464060038	570590
RECV	SEND#FTCL	CLIENT	843	1464060038	672119
RECV	SEND#FTCL	CLIENT	844	1464060038	773579
RECV	SEND#FTCL	CLIENT	845	1464060038	875441
RECV	SEND#FTCL	CLIENT	846	1464060038	977098
RECV	SEND#FTCL	CLIENT	847	1464060039	79597
RECV	SEND#FTCL	CLIENT	848	1464060039	183215
RECV	SEND#FTCL	CLIENT	849	1464060039	285025
RECV	SEND#FTCL	CLIENT	850	1464060039	389171
RECV	SEND#FTCL	CLIENT	851	1464060039	504131
RECV	SEND#FTCL	CLIENT	852	1464060039	614747
RECV	SEND#FTCL	CLIENT	853	1464060039	718518
RECV	SEND#FTCL	CLIENT	854	1464060039	821234
RECV	SEND#FTCL	CLIENT	855	1464060039	923439
RECV	SEND#FTCL	CLIENT	856	1464060040	25299
RECV	SEND#FTCL	CLIENT	857	1464060040	128154
RECV	SEND#FTCL	CLIENT	858	1464060040	231055
RECV	SEND#FTCL	CLIENT	859	1464060040	334025
RECV	SEND#FTCL	CLIENT	860	1464060040	436651
RECV	SEND#FTCL	CLIENT	861	1464060040	538731
RECV	SEND#FTCL	CLIENT	862	1464060040	642059
RECV	SEND#FTCL	CLIENT	863	1464060040	745048
RECV	SEND#FTCL	CLIENT	864	1464060040	847573
RECV	SEND#FTCL	CLIENT	865	1464060040	949631
RECV	SEND#FTCL	CLIENT	866	1464060041	51946
RECV	SEND#FTCL	CLIENT	867	1464060041	154548
RECV	SEND#FTCL	CLIENT	868	1464060041	256956
RECV	SEND#FTCL	CLIENT	869	1464060041	359095
RECV	SEND#FTCL	CLIENT	870	1464060041	461283
RECV	SEND#FTCL	CLIENT	871	1464060041	563947
RECV	SEND#FTCL	CLIENT	872	1464060041	666669
RECV	SEND#FTCL	CLIENT	873	1464060041	768937
RECV	SEND#FTCL	CLIENT	874	1464060041	870610
RECV	SEND#FTCL	CLIENT	875	1464060041	972983
RECV	SEND#FTCL	CLIENT	876	1464060042	75852
RECV	SEND#FTCL	CLIENT	877	1464060042	177732
RECV	SEND#FTCL	CLIENT	878	1464060042	279667
RECV	SEND#FTCL	CLIENT	879	1464060042	381733
RECV	SEND#FTCL	CLIENT	880	1464060042	485376
RECV	SEND#FTCL	CLIENT	881	1464060042	587772
RECV	SEND#FTCL	CLIENT	882	1464060042	689881
RECV	SEND#FTCL	CLIENT	883	1464060042	792250
RECV	SEND#FTCL	CLIENT	884	1464060042	894203
RECV	SEND#FTCL	CLIENT	885	1464060042	997305
RECV	SEND#FTCL	CLIENT	886	1464060043	99151
RECV	SEND#FTCL	CLIENT	887	1464060043	201597
RECV	SEND#FTCL	CLIENT	888	1464060043	303633
RECV	SEND#FTCL	CLIENT	889	1464060043	405796
RECV	SEND#FTCL	CLIENT	890	1464060043	508227
RECV	SEND#FTCL	CLIENT	891	1464060043	611276
RECV	SEND#FTCL	CLIENT	892	1464060043	713913
RECV	SEND#FTCL	CLIENT	893	1464060043	817059
RECV	SEND#FTCL	CLIENT	894	1464060043	919110
RECV	SEND#FTCL	CLIENT	895	1464060044	21639
RECV	SEND#FTCL	CLIENT	896	1464060044	124356
RECV	SEND#FTCL	CLIENT	897	1464060044	227356
RECV	SEND#FTCL	CLIENT	898	1464060044	330310
RECV	SEND#FTCL	CLIENT	899	1464060044	432987
RECV	SEND#FTCL	CLIENT	900	1464060044	536343
RECV	SEND#FTCL	CLIENT	901	1464060044	638913
RECV	SEND#FTCL	CLIENT	902	1464060044	742198
RECV	SEND#FTCL	CLIENT	903	1464060044	846277
RECV	SEND#FTCL	CLIENT	904	1464060044	949465
RECV	SEND#FTCL	CLIENT	905	1464060045	52436
RECV	SEND#FTCL	CLIENT	906	1464060045	154856
RECV	SEND#FTCL	CLIENT	907	1464060045	258192
RECV	SEND#FTCL	CLIENT	908	1464060045	360012
RECV	SEND#FTCL	CLIENT	909	1464060045	462117
RECV	SEND#FTCL	CLIENT	910	1464060045	565979
RECV	SEND#FTCL	CLIENT	911	1464060045	668894
RECV	SEND#FTCL	CLIENT	912	1464060045	771479
RECV	SEND#FTCL	CLIENT	913	1464060045	873785
RECV	SEND#FTCL	CLIENT	914	1464060045	977095
RECV	SEND#FTCL	CLIENT	915	1464060046	79970
RECV	SEND#FTCL	CLIENT	916	1464060046	183461
RECV	SEND#FTCL	CLIENT	917	1464060046	285653
RECV	SEND#FTCL	CLIENT	918	1464060046	388553
RECV	SEND#FTCL	CLIENT	919	1464060046	490869
RECV	SEND#FTCL	CLIENT	920	1464060046	594149
RECV	SEND#FTCL	CLIENT	921	1464060046	698586
RECV	SEND#FTCL	CLIENT	922	1464060046	801676
RECV	SEND#FTCL	CLIENT	923	1464060046	904143
RECV	SEND#FTCL	CLIENT	924	1464060047	7640
RECV	SEND#FTCL	CLIENT	925	1464060047	109863
RECV	SEND#FTCL	CLIENT	926	1464060047	212588
RECV	SEND#FTCL	CLIENT	927	1464060047	315501
RECV	SEND#FTCL	CLIENT	928	1464060047	418856
RECV	SEND#FTCL	CLIENT	929	1464060047	520978
RECV	SEND#FTCL	CLIENT	930	1464060047	622304
RECV	SEND#FTCL	CLIENT	931	1464060047	724412
RECV	SEND#FTCL	CLIENT	932	1464060047	826220
RECV	SEND#FTCL	CLIENT	933	1464060047	927789
RECV	SEND#FTCL	CLIENT	934	1464060048	29148
RECV	SEND#FTCL	CLIENT	935	1464060048	130707
RECV	SEND#FTCL	CLIENT	936	1464060048	232906
RECV	SEND#FTCL	CLIENT	937	1464060048	341787
RECV	SEND#FTCL	CLIENT	938	1464060048	443537
RECV	SEND#FTCL	CLIENT	939	1464060048	544984
RECV	SEND#FTCL	CLIENT	940	1464060048	647121
RECV	SEND#FTCL	CLIENT	941	1464060048	749007
RECV	SEND#FTCL	CLIENT	942	1464060048	850817
RECV	SEND#FTCL	CLIENT	943	1464060048	954207
RECV	SEND#FTCL	CLIENT	944	1464060049	55892
RECV	SEND#FTCL	CLIENT	945	1464060049	157283
RECV	SEND#FTCL	CLIENT	946	1464060049	260366
RECV	SEND#FTCL	CLIENT	947	1464060049	362738
RECV	SEND#FTCL	CLIENT	948	1464060049	464356
RECV	SEND#FTCL	CLIENT	949	1464060049	566293
RECV	SEND#FTCL	CLIENT	950	1464060049	669144
RECV	SEND#FTCL	CLIENT	951	1464060049	771293
RECV	SEND#FTCL	CLIENT	952	1464060049	873593
RECV	SEND#FTCL	CLIENT	953	1464060049	975313
RECV	SEND#FTCL	CLIENT	954	1464060050	78881
RECV	SEND#FTCL	CLIENT	955	1464060050	181603
RECV	SEND#FTCL	CLIENT	956	1464060050	284344
RECV	SEND#FTCL	CLIENT	957	1464060050	387026
RECV	SEND#FTCL	CLIENT	958	1464060050	489777
RECV	SEND#FTCL	CLIENT	959	1464060050	592555
RECV	SEND#FTCL	CLIENT	960	1464060050	695416
RECV	SEND#FTCL	CLIENT	961	1464060050	798014
RECV	SEND#FTCL	CLIENT	962	1464060050	900484
RECV	SEND#FTCL	CLIENT	963	1464060051	1990
RECV	SEND#FTCL	CLIENT	964	1464060051	103577
RECV	SEND#FTCL	CLIENT	965	1464060051	205361
RECV	SEND#FTCL	CLIENT	966	1464060051	307641
RECV	SEND#FTCL	CLIENT	967	1464060051	410908
RECV	SEND#FTCL	CLIENT	968	1464060051	512922
RECV	SEND#FTCL	CLIENT	969	1464060051	614331
RECV	SEND#FTCL	CLIENT	970	1464060051	716843
RECV	SEND#FTCL	CLIENT	971	1464060051	819055
RECV	SEND#FTCL	CLIENT	972	1464060051	921891
RECV	SEND#FTCL	CLIENT	973	1464060052	23403
RECV	SEND#FTCL	CLIENT	974	1464060052	125714
RECV	SEND#FTCL	CLIENT	975	1464060052	227101
RECV	SEND#FTCL	CLIENT	976	1464060052	328666
RECV	SEND#FTCL	CLIENT	977	1464060052	432271
RECV	SEND#FTCL	CLIENT	978	1464060052	534586
RECV	SEND#FTCL	CLIENT	979	1464060052	636826
RECV	SEND#FTCL	CLIENT	980	1464060052	738382
RECV	SEND#FTCL	CLIENT	981	1464060052	840648
RECV	SEND#FTCL	CLIENT	982	1464060052	942598
RECV	SEND#FTCL	CLIENT	983	1464060053	45230
RECV	SEND#FTCL	CLIENT	984	1464060053	147779
RECV	SEND#FTCL	CLIENT	985	1464060053	250224
RECV	SEND#FTCL	CLIENT	986	1464060053	352246
RECV	SEND#FTCL	CLIENT	987	1464060053	454015
RECV	SEND#FTCL	CLIENT	988	1464060053	555876
RECV	SEND#FTCL	CLIENT	989	1464060053	658215
RECV	SEND#FTCL	CLIENT	990	1464060053	760427
RECV	SEND#FTCL	CLIENT	991	1464060053	863111
RECV	SEND#FTCL	CLIENT	992	1464060053	964722
RECV	SEND#FTCL	CLIENT	993	1464060054	66613
RECV	SEND#FTCL	CLIENT	994	1464060054	170135
RECV	SEND#FTCL	CLIENT	995	1464060054	271834
RECV	SEND#FTCL	CLIENT	996	1464060054	373875
RECV	SEND#FTCL	CLIENT	997	1464060054	475670
RECV	SEND#FTCL	CLIENT	998	1464060054	577293
RECV	SEND#FTCL	CLIENT	999	1464060054	680843
RECV	SEND#FTCL	CLIENT	1000	1464060054	783387
RECV	SEND#FTCL	CLIENT	1001	1464060054	884640
RECV	SEND#FTCL	CLIENT	1002	1464060054	985986
RECV	SEND#FTCL	CLIENT	1003	1464060055	87558
RECV	SEND#FTCL	CLIENT	1004	1464060055	189399
RECV	SEND#FTCL	CLIENT	1005	1464060055	290930
RECV	SEND#FTCL	CLIENT	1006	1464060055	392514
RECV	SEND#FTCL	CLIENT	1007	1464060055	494039
RECV	SEND#FTCL	CLIENT	1008	1464060055	595721
RECV	SEND#FTCL	CLIENT	1009	1464060055	698033
RECV	SEND#FTCL	CLIENT	1010	1464060055	800318
RECV	SEND#FTCL	CLIENT	1011	1464060055	901984
RECV	SEND#FTCL	CLIENT	1012	1464060056	3812
RECV	SEND#FTCL	CLIENT	1013	1464060056	105924
RECV	SEND#FTCL	CLIENT	1014	1464060056	207423
RECV	SEND#FTCL	CLIENT	1015	1464060056	308837
RECV	SEND#FTCL	CLIENT	1016	1464060056	411323
RECV	SEND#FTCL	CLIENT	1017	1464060056	512819
RECV	SEND#FTCL	CLIENT	1018	1464060056	614695
RECV	SEND#FTCL	CLIENT	1019	1464060056	716183
RECV	SEND#FTCL	CLIENT	1020	1464060056	818534
RECV	SEND#FTCL	CLIENT	1021	1464060056	920063
RECV	SEND#FTCL	CLIENT	1022	1464060057	21931
RECV	SEND#FTCL	CLIENT	1023	1464060057	124498
RECV	SEND#FTCL	CLIENT	1024	1464060057	225974
RECV	SEND#FTCL	CLIENT	1025	1464060057	328117
RECV	SEND#FTCL	CLIENT	1026	1464060057	430105
RECV	SEND#FTCL	CLIENT	1027	1464060057	531823
RECV	SEND#FTCL	CLIENT	1028	1464060057	633348
RECV	SEND#FTCL	CLIENT	1029	1464060057	735150
RECV	SEND#FTCL	CLIENT	1030	1464060057	837278
RECV	SEND#FTCL	CLIENT	1031	1464060057	939135
RECV	SEND#FTCL	CLIENT	1032	1464060058	40908
RECV	SEND#FTCL	CLIENT	1033	1464060058	142295
RECV	SEND#FTCL	CLIENT	1034	1464060058	245422
RECV	SEND#FTCL	CLIENT	1035	1464060058	347010
RECV	SEND#FTCL	CLIENT	1036	1464060058	449164
RECV	SEND#FTCL	CLIENT	1037	1464060058	551256
RECV	SEND#FTCL	CLIENT	1038	1464060058	654219
RECV	SEND#FTCL	CLIENT	1039	1464060058	756265
RECV	SEND#FTCL	CLIENT	1040	1464060058	858332
RECV	SEND#FTCL	CLIENT	1041	1464060058	961054
RECV	SEND#FTCL	CLIENT	1042	1464060059	62945
RECV	SEND#FTCL	CLIENT	1043	1464060059	166525
RECV	SEND#FTCL	CLIENT	1044	1464060059	267998
RECV	SEND#FTCL	CLIENT	1045	1464060059	369537
RECV	SEND#FTCL	CLIENT	1046	1464060059	471117
RECV	SEND#FTCL	CLIENT	1047	1464060059	572962
RECV	SEND#FTCL	CLIENT	1048	1464060059	674492
RECV	SEND#FTCL	CLIENT	1049	1464060059	776458
RECV	SEND#FTCL	CLIENT	1050	1464060059	878356
RECV	SEND#FTCL	CLIENT	1051	1464060059	979749
RECV	SEND#FTCL	CLIENT	1052	1464060060	81518
RECV	SEND#FTCL	CLIENT	1053	1464060060	184747
RECV	SEND#FTCL	CLIENT	1054	1464060060	286487
RECV	SEND#FTCL	CLIENT	1055	1464060060	388375
RECV	SEND#FTCL	CLIENT	1056	1464060060	490249
RECV	SEND#FTCL	CLIENT	1057	1464060060	591982
RECV	SEND#FTCL	CLIENT	1058	1464060060	693620
RECV	SEND#FTCL	CLIENT	1059	1464060060	795617
RECV	SEND#FTCL	CLIENT	1060	1464060060	897311
RECV	SEND#FTCL	CLIENT	1061	1464060060	999538
RECV	SEND#FTCL	CLIENT	1062	1464060061	101014
RECV	SEND#FTCL	CLIENT	1063	1464060061	202575
RECV	SEND#FTCL	CLIENT	1064	1464060061	304688
RECV	SEND#FTCL	CLIENT	1065	1464060061	406502
RECV	SEND#FTCL	CLIENT	1066	1464060061	508094
RECV	SEND#FTCL	CLIENT	1067	1464060061	609569
RECV	SEND#FTCL	CLIENT	1068	1464060061	711952
RECV	SEND#FTCL	CLIENT	1069	1464060061	813655
RECV	SEND#FTCL	CLIENT	1070	1464060061	916835
RECV	SEND#FTCL	CLIENT	1071	1464060062	19214
RECV	SEND#FTCL	CLIENT	1072	1464060062	120937
RECV	SEND#FTCL	CLIENT	1073	1464060062	224126
RECV	SEND#FTCL	CLIENT	1074	1464060062	326849
RECV	SEND#FTCL	CLIENT	1075	1464060062	429712
RECV	SEND#FTCL	CLIENT	1076	1464060062	531735
RECV	SEND#FTCL	CLIENT	1077	1464060062	633604
RECV	SEND#FTCL	CLIENT	1078	1464060062	736025
RECV	SEND#FTCL	CLIENT	1079	1464060062	838634
RECV	SEND#FTCL	CLIENT	1080	1464060062	941364
RECV	SEND#FTCL	CLIENT	1081	1464060063	43247
RECV	SEND#FTCL	CLIENT	1082	1464060063	145780
RECV	SEND#FTCL	CLIENT	1083	1464060063	247979
RECV	SEND#FTCL	CLIENT	1084	1464060063	349444
RECV	SEND#FTCL	CLIENT	1085	1464060063	452752
RECV	SEND#FTCL	CLIENT	1086	1464060063	555198
RECV	SEND#FTCL	CLIENT	1087	1464060063	657827
RECV	SEND#FTCL	CLIENT	1088	1464060063	760043
RECV	SEND#FTCL	CLIENT	1089	1464060063	861851
RECV	SEND#FTCL	CLIENT	1090	1464060063	965545
RECV	SEND#FTCL	CLIENT	1091	1464060064	68185
RECV	SEND#FTCL	CLIENT	1092	1464060064	171023
RECV	SEND#FTCL	CLIENT	1093	1464060064	274948
RECV	SEND#FTCL	CLIENT	1094	1464060064	376665
RECV	SEND#FTCL	CLIENT	1095	1464060064	478078
RECV	SEND#FTCL	CLIENT	1096	1464060064	580222
RECV	SEND#FTCL	CLIENT	1097	1464060064	681990
RECV	SEND#FTCL	CLIENT	1098	1464060064	784067
RECV	SEND#FTCL	CLIENT	1099	1464060064	885638
RECV	SEND#FTCL	CLIENT	1100	1464060064	987390
RECV	SEND#FTCL	CLIENT	1101	1464060065	89020
RECV	SEND#FTCL	CLIENT	1102	1464060065	191013
RECV	SEND#FTCL	CLIENT	1103	1464060065	293092
RECV	SEND#FTCL	CLIENT	1104	1464060065	394550
RECV	SEND#FTCL	CLIENT	1105	1464060065	496134
RECV	SEND#FTCL	CLIENT	1106	1464060065	597732
RECV	SEND#FTCL	CLIENT	1107	1464060065	699335
RECV	SEND#FTCL	CLIENT	1108	1464060065	800921
RECV	SEND#FTCL	CLIENT	1109	1464060065	902619
RECV	SEND#FTCL	CLIENT	1110	1464060066	4112
RECV	SEND#FTCL	CLIENT	1111	1464060066	106096
RECV	SEND#FTCL	CLIENT	1112	1464060066	208168
RECV	SEND#FTCL	CLIENT	1113	1464060066	310132
RECV	SEND#FTCL	CLIENT	1114	1464060066	412654
RECV	SEND#FTCL	CLIENT	1115	1464060066	514306
RECV	SEND#FTCL	CLIENT	1116	1464060066	616330
RECV	SEND#FTCL	CLIENT	1117	1464060066	717888
RECV	SEND#FTCL	CLIENT	1118	1464060066	819907
RECV	SEND#FTCL	CLIENT	1119	1464060066	922590
RECV	SEND#FTCL	CLIENT	1120	1464060067	24278
RECV	SEND#FTCL	CLIENT	1121	1464060067	126237
RECV	SEND#FTCL	CLIENT	1122	1464060067	229511
RECV	SEND#FTCL	CLIENT	1123	1464060067	331815
RECV	SEND#FTCL	CLIENT	1124	1464060067	433279
RECV	SEND#FTCL	CLIENT	1125	1464060067	535128
RECV	SEND#FTCL	CLIENT	1126	1464060067	636931
RECV	SEND#FTCL	CLIENT	1127	1464060067	738291
RECV	SEND#FTCL	CLIENT	1128	1464060067	840730
RECV	SEND#FTCL	CLIENT	1129	1464060067	942929
RECV	SEND#FTCL	CLIENT	1130	1464060068	45329
RECV	SEND#FTCL	CLIENT	1131	1464060068	147181
RECV	SEND#FTCL	CLIENT	1132	1464060068	249110
RECV	SEND#FTCL	CLIENT	1133	1464060068	351906
RECV	SEND#FTCL	CLIENT	1134	1464060068	453455
RECV	SEND#FTCL	CLIENT	1135	1464060068	555440
RECV	SEND#FTCL	CLIENT	1136	1464060068	657295
RECV	SEND#FTCL	CLIENT	1137	1464060068	759141
RECV	SEND#FTCL	CLIENT	1138	1464060068	861908
RECV	SEND#FTCL	CLIENT	1139	1464060068	963958
RECV	SEND#FTCL	CLIENT	1140	1464060069	65996
RECV	SEND#FTCL	CLIENT	1141	1464060069	167695
RECV	SEND#FTCL	CLIENT	1142	1464060069	271048
RECV	SEND#FTCL	CLIENT	1143	1464060069	372715
RECV	SEND#FTCL	CLIENT	1144	1464060069	474593
RECV	SEND#FTCL	CLIENT	1145	1464060069	576764
RECV	SEND#FTCL	CLIENT	1146	1464060069	679093
RECV	SEND#FTCL	CLIENT	1147	1464060069	781977
RECV	SEND#FTCL	CLIENT	1148	1464060069	883906
RECV	SEND#FTCL	CLIENT	1149	1464060069	985810
RECV	SEND#FTCL	CLIENT	1150	1464060070	87517
RECV	SEND#FTCL	CLIENT	1151	1464060070	189383
RECV	SEND#FTCL	CLIENT	1152	1464060070	291887
RECV	SEND#FTCL	CLIENT	1153	1464060070	393702
RECV	SEND#FTCL	CLIENT	1154	1464060070	495505
RECV	SEND#FTCL	CLIENT	1155	1464060070	596856
RECV	SEND#FTCL	CLIENT	1156	1464060070	698465
RECV	SEND#FTCL	CLIENT	1157	1464060070	800785
RECV	SEND#FTCL	CLIENT	1158	1464060070	902667
RECV	SEND#FTCL	CLIENT	1159	1464060071	4967
RECV	SEND#FTCL	CLIENT	1160	1464060071	106887
RECV	SEND#FTCL	CLIENT	1161	1464060071	208922
RECV	SEND#FTCL	CLIENT	1162	1464060071	311430
RECV	SEND#FTCL	CLIENT	1163	1464060071	413018
RECV	SEND#FTCL	CLIENT	1164	1464060071	514752
RECV	SEND#FTCL	CLIENT	1165	1464060071	617563
RECV	SEND#FTCL	CLIENT	1166	1464060071	720314
RECV	SEND#FTCL	CLIENT	1167	1464060071	822144
RECV	SEND#FTCL	CLIENT	1168	1464060071	924134
RECV	SEND#FTCL	CLIENT	1169	1464060072	25904
RECV	SEND#FTCL	CLIENT	1170	1464060072	128052
RECV	SEND#FTCL	CLIENT	1171	1464060072	229876
RECV	SEND#FTCL	CLIENT	1172	1464060072	331975
RECV	SEND#FTCL	CLIENT	1173	1464060072	433837
RECV	SEND#FTCL	CLIENT	1174	1464060072	535792
RECV	SEND#FTCL	CLIENT	1175	1464060072	638973
RECV	SEND#FTCL	CLIENT	1176	1464060072	740278
RECV	SEND#FTCL	CLIENT	1177	1464060072	841630
RECV	SEND#FTCL	CLIENT	1178	1464060072	943212
RECV	SEND#FTCL	CLIENT	1179	1464060073	44768
RECV	SEND#FTCL	CLIENT	1180	1464060073	146208
RECV	SEND#FTCL	CLIENT	1181	1464060073	247953
RECV	SEND#FTCL	CLIENT	1182	1464060073	349970
RECV	SEND#FTCL	CLIENT	1183	1464060073	452011
RECV	SEND#FTCL	CLIENT	1184	1464060073	554726
RECV	SEND#FTCL	CLIENT	1185	1464060073	659757
RECV	SEND#FTCL	CLIENT	1186	1464060073	762365
RECV	SEND#FTCL	CLIENT	1187	1464060073	863909
RECV	SEND#FTCL	CLIENT	1188	1464060073	965998
RECV	SEND#FTCL	CLIENT	1189	1464060074	67545
RECV	SEND#FTCL	CLIENT	1190	1464060074	169064
RECV	SEND#FTCL	CLIENT	1191	1464060074	271173
RECV	SEND#FTCL	CLIENT	1192	1464060074	373270
RECV	SEND#FTCL	CLIENT	1193	1464060074	475007
RECV	SEND#FTCL	CLIENT	1194	1464060074	576754
RECV	SEND#FTCL	CLIENT	1195	1464060074	679118
RECV	SEND#FTCL	CLIENT	1196	1464060074	782238
RECV	SEND#FTCL	CLIENT	1197	1464060074	884181
RECV	SEND#FTCL	CLIENT	1198	1464060074	985919
RECV	SEND#FTCL	CLIENT	1199	1464060075	87818
RECV	SEND#FTCL	CLIENT	1200	1464060075	189668
RECV	SEND#FTCL	CLIENT	1201	1464060075	291153
RECV	SEND#FTCL	CLIENT	1202	1464060075	393040
RECV	SEND#FTCL	CLIENT	1203	1464060075	494696
RECV	SEND#FTCL	CLIENT	1204	1464060075	596423
RECV	SEND#FTCL	CLIENT	1205	1464060075	699264
RECV	SEND#FTCL	CLIENT	1206	1464060075	801213
RECV	SEND#FTCL	CLIENT	1207	1464060075	903195
RECV	SEND#FTCL	CLIENT	1208	1464060076	4758
RECV	SEND#FTCL	CLIENT	1209	1464060076	106561
RECV	SEND#FTCL	CLIENT	1210	1464060076	208542
RECV	SEND#FTCL	CLIENT	1211	1464060076	310380
RECV	SEND#FTCL	CLIENT	1212	1464060076	412183
RECV	SEND#FTCL	CLIENT	1213	1464060076	514022
RECV	SEND#FTCL	CLIENT	1214	1464060076	615873
RECV	SEND#FTCL	CLIENT	1215	1464060076	718511
RECV	SEND#FTCL	CLIENT	1216	1464060076	820812
RECV	SEND#FTCL	CLIENT	1217	1464060076	922834
RECV	SEND#FTCL	CLIENT	1218	1464060077	25425
RECV	SEND#FTCL	CLIENT	1219	1464060077	126868
RECV	SEND#FTCL	CLIENT	1220	1464060077	228533
RECV	SEND#FTCL	CLIENT	1221	1464060077	330335
RECV	SEND#FTCL	CLIENT	1222	1464060077	433225
RECV	SEND#FTCL	CLIENT	1223	1464060077	535071
RECV	SEND#FTCL	CLIENT	1224	1464060077	637267
RECV	SEND#FTCL	CLIENT	1225	1464060077	739552
RECV	SEND#FTCL	CLIENT	1226	1464060077	841373
RECV	SEND#FTCL	CLIENT	1227	1464060077	942696
RECV	SEND#FTCL	CLIENT	1228	1464060078	53503
RECV	SEND#FTCL	CLIENT	1229	1464060078	155540
RECV	SEND#FTCL	CLIENT	1230	1464060078	257554
RECV	SEND#FTCL	CLIENT	1231	1464060078	359753
RECV	SEND#FTCL	CLIENT	1232	1464060078	462264
RECV	SEND#FTCL	CLIENT	1233	1464060078	564029
RECV	SEND#FTCL	CLIENT	1234	1464060078	665465
RECV	SEND#FTCL	CLIENT	1235	1464060078	767462
RECV	SEND#FTCL	CLIENT	1236	1464060078	869496
RECV	SEND#FTCL	CLIENT	1237	1464060078	971219
RECV	SEND#FTCL	CLIENT	1238	1464060079	72735
RECV	SEND#FTCL	CLIENT	1239	1464060079	174625
RECV	SEND#FTCL	CLIENT	1240	1464060079	276730
RECV	SEND#FTCL	CLIENT	1241	1464060079	378480
RECV	SEND#FTCL	CLIENT	1242	1464060079	480734
RECV	SEND#FTCL	CLIENT	1243	1464060079	584115
RECV	SEND#FTCL	CLIENT	1244	1464060079	686772
RECV	SEND#FTCL	CLIENT	1245	1464060079	788766
RECV	SEND#FTCL	CLIENT	1246	1464060079	891488
RECV	SEND#FTCL	CLIENT	1247	1464060079	994304
RECV	SEND#FTCL	CLIENT	1248	1464060080	95716
RECV	SEND#FTCL	CLIENT	1249	1464060080	197813
RECV	SEND#FTCL	CLIENT	1250	1464060080	299701
RECV	SEND#FTCL	CLIENT	1251	1464060080	401411
RECV	SEND#FTCL	CLIENT	1252	1464060080	502993
RECV	SEND#FTCL	CLIENT	1253	1464060080	605879
RECV	SEND#FTCL	CLIENT	1254	1464060080	707850
RECV	SEND#FTCL	CLIENT	1255	1464060080	810736
RECV	SEND#FTCL	CLIENT	1256	1464060080	915763
RECV	SEND#FTCL	CLIENT	1257	1464060081	18127
RECV	SEND#FTCL	CLIENT	1258	1464060081	119564
RECV	SEND#FTCL	CLIENT	1259	1464060081	220943
RECV	SEND#FTCL	CLIENT	1260	1464060081	323708
RECV	SEND#FTCL	CLIENT	1261	1464060081	425447
RECV	SEND#FTCL	CLIENT	1262	1464060081	526973
RECV	SEND#FTCL	CLIENT	1263	1464060081	628613
RECV	SEND#FTCL	CLIENT	1264	1464060081	730059
RECV	SEND#FTCL	CLIENT	1265	1464060081	831643
RECV	SEND#FTCL	CLIENT	1266	1464060081	933848
RECV	SEND#FTCL	CLIENT	1267	1464060082	36235
RECV	SEND#FTCL	CLIENT	1268	1464060082	137973
RECV	SEND#FTCL	CLIENT	1269	1464060082	239919
RECV	SEND#FTCL	CLIENT	1270	1464060082	342034
RECV	SEND#FTCL	CLIENT	1271	1464060082	444508
RECV	SEND#FTCL	CLIENT	1272	1464060082	546134
RECV	SEND#FTCL	CLIENT	1273	1464060082	647484
RECV	SEND#FTCL	CLIENT	1274	1464060082	748886
RECV	SEND#FTCL	CLIENT	1275	1464060082	850767
RECV	SEND#FTCL	CLIENT	1276	1464060082	952392
RECV	SEND#FTCL	CLIENT	1277	1464060083	54080
RECV	SEND#FTCL	CLIENT	1278	1464060083	156146
RECV	SEND#FTCL	CLIENT	1279	1464060083	258852
RECV	SEND#FTCL	CLIENT	1280	1464060083	360233
RECV	SEND#FTCL	CLIENT	1281	1464060083	461629
RECV	SEND#FTCL	CLIENT	1282	1464060083	563208
RECV	SEND#FTCL	CLIENT	1283	1464060083	664939
RECV	SEND#FTCL	CLIENT	1284	1464060083	766904
RECV	SEND#FTCL	CLIENT	1285	1464060083	868412
RECV	SEND#FTCL	CLIENT	1286	1464060083	971613
RECV	SEND#FTCL	CLIENT	1287	1464060084	73158
RECV	SEND#FTCL	CLIENT	1288	1464060084	175354
RECV	SEND#FTCL	CLIENT	1289	1464060084	278329
RECV	SEND#FTCL	CLIENT	1290	1464060084	380800
RECV	SEND#FTCL	CLIENT	1291	1464060084	482513
RECV	SEND#FTCL	CLIENT	1292	1464060084	584189
RECV	SEND#FTCL	CLIENT	1293	1464060084	686204
RECV	SEND#FTCL	CLIENT	1294	1464060084	788342
RECV	SEND#FTCL	CLIENT	1295	1464060084	890169
RECV	SEND#FTCL	CLIENT	1296	1464060084	992336
RECV	SEND#FTCL	CLIENT	1297	1464060085	94375
RECV	SEND#FTCL	CLIENT	1298	1464060085	197220
RECV	SEND#FTCL	CLIENT	1299	1464060085	298888
RECV	SEND#FTCL	CLIENT	1300	1464060085	401832
RECV	SEND#FTCL	CLIENT	1301	1464060085	503472
RECV	SEND#FTCL	CLIENT	1302	1464060085	605412
RECV	SEND#FTCL	CLIENT	1303	1464060085	707136
RECV	SEND#FTCL	CLIENT	1304	1464060085	809016
RECV	SEND#FTCL	CLIENT	1305	1464060085	911746
RECV	SEND#FTCL	CLIENT	1306	1464060086	13444
RECV	SEND#FTCL	CLIENT	1307	1464060086	115333
RECV	SEND#FTCL	CLIENT	1308	1464060086	217154
RECV	SEND#FTCL	CLIENT	1309	1464060086	318897
RECV	SEND#FTCL	CLIENT	1310	1464060086	420384
RECV	SEND#FTCL	CLIENT	1311	1464060086	522214
RECV	SEND#FTCL	CLIENT	1312	1464060086	624361
RECV	SEND#FTCL	CLIENT	1313	1464060086	727251
RECV	SEND#FTCL	CLIENT	1314	1464060086	829338
RECV	SEND#FTCL	CLIENT	1315	1464060086	933061
RECV	SEND#FTCL	CLIENT	1316	1464060087	35585
RECV	SEND#FTCL	CLIENT	1317	1464060087	137398
RECV	SEND#FTCL	CLIENT	1318	1464060087	239631
RECV	SEND#FTCL	CLIENT	1319	1464060087	342058
RECV	SEND#FTCL	CLIENT	1320	1464060087	444837
RECV	SEND#FTCL	CLIENT	1321	1464060087	547706
RECV	SEND#FTCL	CLIENT	1322	1464060087	649678
RECV	SEND#FTCL	CLIENT	1323	1464060087	751305
RECV	SEND#FTCL	CLIENT	1324	1464060087	852733
RECV	SEND#FTCL	CLIENT	1325	1464060087	954427
RECV	SEND#FTCL	CLIENT	1326	1464060088	56142
RECV	SEND#FTCL	CLIENT	1327	1464060088	157695
RECV	SEND#FTCL	CLIENT	1328	1464060088	259695
RECV	SEND#FTCL	CLIENT	1329	1464060088	361777
RECV	SEND#FTCL	CLIENT	1330	1464060088	463869
RECV	SEND#FTCL	CLIENT	1331	1464060088	565697
RECV	SEND#FTCL	CLIENT	1332	1464060088	668393
RECV	SEND#FTCL	CLIENT	1333	1464060088	770816
RECV	SEND#FTCL	CLIENT	1334	1464060088	872631
RECV	SEND#FTCL	CLIENT	1335	1464060088	974779
RECV	SEND#FTCL	CLIENT	1336	1464060089	76667
RECV	SEND#FTCL	CLIENT	1337	1464060089	178459
RECV	SEND#FTCL	CLIENT	1338	1464060089	280046
RECV	SEND#FTCL	CLIENT	1339	1464060089	381814
RECV	SEND#FTCL	CLIENT	1340	1464060089	483851
RECV	SEND#FTCL	CLIENT	1341	1464060089	585705
RECV	SEND#FTCL	CLIENT	1342	1464060089	687433
RECV	SEND#FTCL	CLIENT	1343	1464060089	788946
RECV	SEND#FTCL	CLIENT	1344	1464060089	890581
RECV	SEND#FTCL	CLIENT	1345	1464060089	993815
RECV	SEND#FTCL	CLIENT	1346	1464060090	95107
RECV	SEND#FTCL	CLIENT	1347	1464060090	197883
RECV	SEND#FTCL	CLIENT	1348	1464060090	300925
RECV	SEND#FTCL	CLIENT	1349	1464060090	402965
RECV	SEND#FTCL	CLIENT	1350	1464060090	504873
RECV	SEND#FTCL	CLIENT	1351	1464060090	607046
RECV	SEND#FTCL	CLIENT	1352	1464060090	709459
RECV	SEND#FTCL	CLIENT	1353	1464060090	812117
RECV	SEND#FTCL	CLIENT	1354	1464060090	913905
RECV	SEND#FTCL	CLIENT	1355	1464060091	15799
RECV	SEND#FTCL	CLIENT	1356	1464060091	117441
RECV	SEND#FTCL	CLIENT	1357	1464060091	219090
RECV	SEND#FTCL	CLIENT	1358	1464060091	321066
RECV	SEND#FTCL	CLIENT	1359	1464060091	423142
RECV	SEND#FTCL	CLIENT	1360	1464060091	524945
RECV	SEND#FTCL	CLIENT	1361	1464060091	626619
RECV	SEND#FTCL	CLIENT	1362	1464060091	728541
RECV	SEND#FTCL	CLIENT	1363	1464060091	830716
RECV	SEND#FTCL	CLIENT	1364	1464060091	932365
RECV	SEND#FTCL	CLIENT	1365	1464060092	33968
RECV	SEND#FTCL	CLIENT	1366	1464060092	135756
RECV	SEND#FTCL	CLIENT	1367	1464060092	238163
RECV	SEND#FTCL	CLIENT	1368	1464060092	340340
RECV	SEND#FTCL	CLIENT	1369	1464060092	442003
RECV	SEND#FTCL	CLIENT	1370	1464060092	544660
RECV	SEND#FTCL	CLIENT	1371	1464060092	647196
RECV	SEND#FTCL	CLIENT	1372	1464060092	749199
RECV	SEND#FTCL	CLIENT	1373	1464060092	851251
RECV	SEND#FTCL	CLIENT	1374	1464060092	953201
RECV	SEND#FTCL	CLIENT	1375	1464060093	54892
RECV	SEND#FTCL	CLIENT	1376	1464060093	188860
RECV	SEND#FTCL	CLIENT	1377	1464060093	360310
RECV	SEND#FTCL	CLIENT	1378	1464060093	462153
RECV	SEND#FTCL	CLIENT	1379	1464060093	563953
RECV	SEND#FTCL	CLIENT	1380	1464060093	666478
RECV	SEND#FTCL	CLIENT	1381	1464060093	768603
RECV	SEND#FTCL	CLIENT	1382	1464060093	870344
RECV	SEND#FTCL	CLIENT	1383	1464060093	972115
RECV	SEND#FTCL	CLIENT	1384	1464060094	75226
RECV	SEND#FTCL	CLIENT	1385	1464060094	177048
RECV	SEND#FTCL	CLIENT	1386	1464060094	302317
RECV	SEND#FTCL	CLIENT	1387	1464060094	404337
RECV	SEND#FTCL	CLIENT	1388	1464060094	507063
RECV	SEND#FTCL	CLIENT	1389	1464060094	609389
RECV	SEND#FTCL	CLIENT	1390	1464060094	711822
RECV	SEND#FTCL	CLIENT	1391	1464060094	814520
RECV	SEND#FTCL	CLIENT	1392	1464060094	917268
RECV	SEND#FTCL	CLIENT	1393	1464060095	19625
RECV	SEND#FTCL	CLIENT	1394	1464060095	122593
RECV	SEND#FTCL	CLIENT	1395	1464060095	225593
RECV	SEND#FTCL	CLIENT	1396	1464060095	328339
RECV	SEND#FTCL	CLIENT	1397	1464060095	431300
RECV	SEND#FTCL	CLIENT	1398	1464060095	534137
RECV	SEND#FTCL	CLIENT	1399	1464060095	636562
RECV	SEND#FTCL	CLIENT	1400	1464060095	739558
RECV	SEND#FTCL	CLIENT	1401	1464060095	841646
RECV	SEND#FTCL	CLIENT	1402	1464060095	943205
RECV	SEND#FTCL	CLIENT	1403	1464060096	44562
RECV	SEND#FTCL	CLIENT	1404	1464060096	145900
RECV	SEND#FTCL	CLIENT	1405	1464060096	247414
RECV	SEND#FTCL	CLIENT	1406	1464060096	350237
RECV	SEND#FTCL	CLIENT	1407	1464060096	451832
RECV	SEND#FTCL	CLIENT	1408	1464060096	554977
RECV	SEND#FTCL	CLIENT	1409	1464060096	657169
RECV	SEND#FTCL	CLIENT	1410	1464060096	759916
RECV	SEND#FTCL	CLIENT	1411	1464060096	861538
RECV	SEND#FTCL	CLIENT	1412	1464060096	964605
RECV	SEND#FTCL	CLIENT	1413	1464060097	66080
RECV	SEND#FTCL	CLIENT	1414	1464060097	169291
RECV	SEND#FTCL	CLIENT	1415	1464060097	271578
RECV	SEND#FTCL	CLIENT	1416	1464060097	374191
RECV	SEND#FTCL	CLIENT	1417	1464060097	477323
RECV	SEND#FTCL	CLIENT	1418	1464060097	661486
RECV	SEND#FTCL	CLIENT	1419	1464060097	835749
RECV	SEND#FTCL	CLIENT	1420	1464060097	988515
RECV	SEND#FTCL	CLIENT	1421	1464060098	90885
RECV	SEND#FTCL	CLIENT	1422	1464060098	193419
RECV	SEND#FTCL	CLIENT	1423	1464060098	295720
RECV	SEND#FTCL	CLIENT	1424	1464060098	398635
RECV	SEND#FTCL	CLIENT	1425	1464060098	500158
RECV	SEND#FTCL	CLIENT	1426	1464060098	602861
RECV	SEND#FTCL	CLIENT	1427	1464060098	705702
RECV	SEND#FTCL	CLIENT	1428	1464060098	808759
RECV	SEND#FTCL	CLIENT	1429	1464060098	912913
RECV	SEND#FTCL	CLIENT	1430	1464060099	15896
RECV	SEND#FTCL	CLIENT	1431	1464060099	118006
RECV	SEND#FTCL	CLIENT	1432	1464060099	219910
RECV	SEND#FTCL	CLIENT	1433	1464060099	321802
RECV	SEND#FTCL	CLIENT	1434	1464060099	424032
RECV	SEND#FTCL	CLIENT	1435	1464060099	526129
RECV	SEND#FTCL	CLIENT	1436	1464060099	628999
RECV	SEND#FTCL	CLIENT	1437	1464060099	731581
RECV	SEND#FTCL	CLIENT	1438	1464060099	833786
RECV	SEND#FTCL	CLIENT	1439	1464060099	935560
RECV	SEND#FTCL	CLIENT	1440	1464060100	37636
RECV	SEND#FTCL	CLIENT	1441	1464060100	140041
RECV	SEND#FTCL	CLIENT	1442	1464060100	241920
RECV	SEND#FTCL	CLIENT	1443	1464060100	343889
RECV	SEND#FTCL	CLIENT	1444	1464060100	446045
RECV	SEND#FTCL	CLIENT	1445	1464060100	548443
RECV	SEND#FTCL	CLIENT	1446	1464060100	656029
RECV	SEND#FTCL	CLIENT	1447	1464060100	758888
RECV	SEND#FTCL	CLIENT	1448	1464060100	860737
RECV	SEND#FTCL	CLIENT	1449	1464060100	962693
RECV	SEND#FTCL	CLIENT	1450	1464060101	65139
RECV	SEND#FTCL	CLIENT	1451	1464060101	167021
RECV	SEND#FTCL	CLIENT	1452	1464060101	269951
RECV	SEND#FTCL	CLIENT	1453	1464060101	371697
RECV	SEND#FTCL	CLIENT	1454	1464060101	474471
RECV	SEND#FTCL	CLIENT	1455	1464060101	576271
RECV	SEND#FTCL	CLIENT	1456	1464060101	678099
RECV	SEND#FTCL	CLIENT	1457	1464060101	780219
RECV	SEND#FTCL	CLIENT	1458	1464060101	882307
RECV	SEND#FTCL	CLIENT	1459	1464060101	984423
RECV	SEND#FTCL	CLIENT	1460	1464060102	86301
RECV	SEND#FTCL	CLIENT	1461	1464060102	188114
RECV	SEND#FTCL	CLIENT	1462	1464060102	289892
RECV	SEND#FTCL	CLIENT	1463	1464060102	391530
RECV	SEND#FTCL	CLIENT	1464	1464060102	493536
RECV	SEND#FTCL	CLIENT	1465	1464060102	594945
RECV	SEND#FTCL	CLIENT	1466	1464060102	697441
RECV	SEND#FTCL	CLIENT	1467	1464060102	799235
RECV	SEND#FTCL	CLIENT	1468	1464060102	901235
RECV	SEND#FTCL	CLIENT	1469	1464060103	3460
RECV	SEND#FTCL	CLIENT	1470	1464060103	105868
RECV	SEND#FTCL	CLIENT	1471	1464060103	207578
RECV	SEND#FTCL	CLIENT	1472	1464060103	309424
RECV	SEND#FTCL	CLIENT	1473	1464060103	412060
RECV	SEND#FTCL	CLIENT	1474	1464060103	513671
RECV	SEND#FTCL	CLIENT	1475	1464060103	615314
RECV	SEND#FTCL	CLIENT	1476	1464060103	717479
RECV	SEND#FTCL	CLIENT	1477	1464060103	819374
RECV	SEND#FTCL	CLIENT	1478	1464060103	921338
RECV	SEND#FTCL	CLIENT	1479	1464060104	23427
RECV	SEND#FTCL	CLIENT	1480	1464060104	125543
RECV	SEND#FTCL	CLIENT	1481	1464060104	227605
RECV	SEND#FTCL	CLIENT	1482	1464060104	330492
RECV	SEND#FTCL	CLIENT	1483	1464060104	433637
RECV	SEND#FTCL	CLIENT	1484	1464060104	535627
RECV	SEND#FTCL	CLIENT	1485	1464060104	637379
RECV	SEND#FTCL	CLIENT	1486	1464060104	739381
RECV	SEND#FTCL	CLIENT	1487	1464060104	841533
RECV	SEND#FTCL	CLIENT	1488	1464060104	944707
RECV	SEND#FTCL	CLIENT	1489	1464060105	46952
RECV	SEND#FTCL	CLIENT	1490	1464060105	148797
RECV	SEND#FTCL	CLIENT	1491	1464060105	252725
RECV	SEND#FTCL	CLIENT	1492	1464060105	354516
RECV	SEND#FTCL	CLIENT	1493	1464060105	456469
RECV	SEND#FTCL	CLIENT	1494	1464060105	558735
RECV	SEND#FTCL	CLIENT	1495	1464060105	661723
RECV	SEND#FTCL	CLIENT	1496	1464060105	763662
RECV	SEND#FTCL	CLIENT	1497	1464060105	866479
RECV	SEND#FTCL	CLIENT	1498	1464060105	969709
RECV	SEND#FTCL	CLIENT	1499	1464060106	71815
RECV	SEND#FTCL	CLIENT	1500	1464060106	174809
RECV	SEND#FTCL	CLIENT	1501	1464060106	276921
RECV	SEND#FTCL	CLIENT	1502	1464060106	380497
RECV	SEND#FTCL	CLIENT	1503	1464060106	484321
RECV	SEND#FTCL	CLIENT	1504	1464060106	586892
RECV	SEND#FTCL	CLIENT	1505	1464060106	688959
RECV	SEND#FTCL	CLIENT	1506	1464060106	791767
RECV	SEND#FTCL	CLIENT	1507	1464060106	893479
RECV	SEND#FTCL	CLIENT	1508	1464060106	996330
RECV	SEND#FTCL	CLIENT	1509	1464060107	98108
RECV	SEND#FTCL	CLIENT	1510	1464060107	201049
RECV	SEND#FTCL	CLIENT	1511	1464060107	302831
RECV	SEND#FTCL	CLIENT	1512	1464060107	404094
RECV	SEND#FTCL	CLIENT	1513	1464060107	505755
RECV	SEND#FTCL	CLIENT	1514	1464060107	607528
RECV	SEND#FTCL	CLIENT	1515	1464060107	708912
RECV	SEND#FTCL	CLIENT	1516	1464060107	810206
RECV	SEND#FTCL	CLIENT	1517	1464060107	911496
RECV	SEND#FTCL	CLIENT	1518	1464060108	12967
RECV	SEND#FTCL	CLIENT	1519	1464060108	114955
RECV	SEND#FTCL	CLIENT	1520	1464060108	216747
RECV	SEND#FTCL	CLIENT	1521	1464060108	319068
RECV	SEND#FTCL	CLIENT	1522	1464060108	420563
RECV	SEND#FTCL	CLIENT	1523	1464060108	522023
RECV	SEND#FTCL	CLIENT	1524	1464060108	623992
RECV	SEND#FTCL	CLIENT	1525	1464060108	725980
RECV	SEND#FTCL	CLIENT	1526	1464060108	828523
RECV	SEND#FTCL	CLIENT	1527	1464060108	931125
RECV	SEND#FTCL	CLIENT	1528	1464060109	32914
RECV	SEND#FTCL	CLIENT	1529	1464060109	135147
RECV	SEND#FTCL	CLIENT	1530	1464060109	237225
RECV	SEND#FTCL	CLIENT	1531	1464060109	338716
RECV	SEND#FTCL	CLIENT	1532	1464060109	440531
RECV	SEND#FTCL	CLIENT	1533	1464060109	542257
RECV	SEND#FTCL	CLIENT	1534	1464060109	647284
RECV	SEND#FTCL	CLIENT	1535	1464060109	749012
RECV	SEND#FTCL	CLIENT	1536	1464060109	851179
RECV	SEND#FTCL	CLIENT	1537	1464060109	952986
RECV	SEND#FTCL	CLIENT	1538	1464060110	54715
RECV	SEND#FTCL	CLIENT	1539	1464060110	156243
RECV	SEND#FTCL	CLIENT	1540	1464060110	258253
RECV	SEND#FTCL	CLIENT	1541	1464060110	361289
RECV	SEND#FTCL	CLIENT	1542	1464060110	464387
RECV	SEND#FTCL	CLIENT	1543	1464060110	566321
RECV	SEND#FTCL	CLIENT	1544	1464060110	668187
RECV	SEND#FTCL	CLIENT	1545	1464060110	770068
RECV	SEND#FTCL	CLIENT	1546	1464060110	873297
RECV	SEND#FTCL	CLIENT	1547	1464060110	975310
RECV	SEND#FTCL	CLIENT	1548	1464060111	77304
RECV	SEND#FTCL	CLIENT	1549	1464060111	179161
RECV	SEND#FTCL	CLIENT	1550	1464060111	280951
RECV	SEND#FTCL	CLIENT	1551	1464060111	382721
RECV	SEND#FTCL	CLIENT	1552	1464060111	484524
RECV	SEND#FTCL	CLIENT	1553	1464060111	586187
RECV	SEND#FTCL	CLIENT	1554	1464060111	688211
RECV	SEND#FTCL	CLIENT	1555	1464060111	789937
RECV	SEND#FTCL	CLIENT	1556	1464060111	891527
RECV	SEND#FTCL	CLIENT	1557	1464060111	993181
RECV	SEND#FTCL	CLIENT	1558	1464060112	94427
RECV	SEND#FTCL	CLIENT	1559	1464060112	196177
RECV	SEND#FTCL	CLIENT	1560	1464060112	299051
RECV	SEND#FTCL	CLIENT	1561	1464060112	400351
RECV	SEND#FTCL	CLIENT	1562	1464060112	501684
RECV	SEND#FTCL	CLIENT	1563	1464060112	604374
RECV	SEND#FTCL	CLIENT	1564	1464060112	706493
RECV	SEND#FTCL	CLIENT	1565	1464060112	809035
RECV	SEND#FTCL	CLIENT	1566	1464060112	911768
RECV	SEND#FTCL	CLIENT	1567	1464060113	13590
RECV	SEND#FTCL	CLIENT	1568	1464060113	115316
RECV	SEND#FTCL	CLIENT	1569	1464060113	216707
RECV	SEND#FTCL	CLIENT	1570	1464060113	318582
RECV	SEND#FTCL	CLIENT	1571	1464060113	420704
RECV	SEND#FTCL	CLIENT	1572	1464060113	522562
RECV	SEND#FTCL	CLIENT	1573	1464060113	624426
RECV	SEND#FTCL	CLIENT	1574	1464060113	725983
RECV	SEND#FTCL	CLIENT	1575	1464060113	827758
RECV	SEND#FTCL	CLIENT	1576	1464060113	929280
RECV	SEND#FTCL	CLIENT	1577	1464060114	31597
RECV	SEND#FTCL	CLIENT	1578	1464060114	133434
RECV	SEND#FTCL	CLIENT	1579	1464060114	235241
RECV	SEND#FTCL	CLIENT	1580	1464060114	336722
RECV	SEND#FTCL	CLIENT	1581	1464060114	438358
RECV	SEND#FTCL	CLIENT	1582	1464060114	540162
RECV	SEND#FTCL	CLIENT	1583	1464060114	641780
RECV	SEND#FTCL	CLIENT	1584	1464060114	744256
RECV	SEND#FTCL	CLIENT	1585	1464060114	845566
RECV	SEND#FTCL	CLIENT	1586	1464060114	947813
RECV	SEND#FTCL	CLIENT	1587	1464060115	49299
RECV	SEND#FTCL	CLIENT	1588	1464060115	152148
RECV	SEND#FTCL	CLIENT	1589	1464060115	254040
RECV	SEND#FTCL	CLIENT	1590	1464060115	355897
RECV	SEND#FTCL	CLIENT	1591	1464060115	457819
RECV	SEND#FTCL	CLIENT	1592	1464060115	559691
RECV	SEND#FTCL	CLIENT	1593	1464060115	661343
RECV	SEND#FTCL	CLIENT	1594	1464060115	763529
RECV	SEND#FTCL	CLIENT	1595	1464060115	865924
RECV	SEND#FTCL	CLIENT	1596	1464060115	967877
RECV	SEND#FTCL	CLIENT	1597	1464060116	69458
RECV	SEND#FTCL	CLIENT	1598	1464060116	171054
RECV	SEND#FTCL	CLIENT	1599	1464060116	273009
RECV	SEND#FTCL	CLIENT	1600	1464060116	374743
RECV	SEND#FTCL	CLIENT	1601	1464060116	476792
RECV	SEND#FTCL	CLIENT	1602	1464060116	611609
RECV	SEND#FTCL	CLIENT	1603	1464060116	738099
RECV	SEND#FTCL	CLIENT	1604	1464060116	840169
RECV	SEND#FTCL	CLIENT	1605	1464060116	942479
RECV	SEND#FTCL	CLIENT	1606	1464060117	44025
RECV	SEND#FTCL	CLIENT	1607	1464060117	145952
RECV	SEND#FTCL	CLIENT	1608	1464060117	247277
RECV	SEND#FTCL	CLIENT	1609	1464060117	348766
RECV	SEND#FTCL	CLIENT	1610	1464060117	450525
RECV	SEND#FTCL	CLIENT	1611	1464060117	552257
RECV	SEND#FTCL	CLIENT	1612	1464060117	654010
RECV	SEND#FTCL	CLIENT	1613	1464060117	755411
RECV	SEND#FTCL	CLIENT	1614	1464060117	857020
RECV	SEND#FTCL	CLIENT	1615	1464060117	958992
RECV	SEND#FTCL	CLIENT	1616	1464060118	61164
RECV	SEND#FTCL	CLIENT	1617	1464060118	163320
RECV	SEND#FTCL	CLIENT	1618	1464060118	265354
RECV	SEND#FTCL	CLIENT	1619	1464060118	367182
RECV	SEND#FTCL	CLIENT	1620	1464060118	468987
RECV	SEND#FTCL	CLIENT	1621	1464060118	571150
RECV	SEND#FTCL	CLIENT	1622	1464060118	672677
RECV	SEND#FTCL	CLIENT	1623	1464060118	774064
RECV	SEND#FTCL	CLIENT	1624	1464060118	876020
RECV	SEND#FTCL	CLIENT	1625	1464060118	978996
RECV	SEND#FTCL	CLIENT	1626	1464060119	80693
RECV	SEND#FTCL	CLIENT	1627	1464060119	182333
RECV	SEND#FTCL	CLIENT	1628	1464060119	284300
RECV	SEND#FTCL	CLIENT	1629	1464060119	385837
RECV	SEND#FTCL	CLIENT	1630	1464060119	488085
RECV	SEND#FTCL	CLIENT	1631	1464060119	589879
RECV	SEND#FTCL	CLIENT	1632	1464060119	691357
RECV	SEND#FTCL	CLIENT	1633	1464060119	793360
RECV	SEND#FTCL	CLIENT	1634	1464060119	894873
RECV	SEND#FTCL	CLIENT	1635	1464060119	996548
RECV	SEND#FTCL	CLIENT	1636	1464060120	98436
RECV	SEND#FTCL	CLIENT	1637	1464060120	200995
RECV	SEND#FTCL	CLIENT	1638	1464060120	303449
RECV	SEND#FTCL	CLIENT	1639	1464060120	405287
RECV	SEND#FTCL	CLIENT	1640	1464060120	507165
RECV	SEND#FTCL	CLIENT	1641	1464060120	608931
RECV	SEND#FTCL	CLIENT	1642	1464060120	710518
RECV	SEND#FTCL	CLIENT	1643	1464060120	812196
RECV	SEND#FTCL	CLIENT	1644	1464060120	914342
RECV	SEND#FTCL	CLIENT	1645	1464060121	16093
RECV	SEND#FTCL	CLIENT	1646	1464060121	117554
RECV	SEND#FTCL	CLIENT	1647	1464060121	219685
RECV	SEND#FTCL	CLIENT	1648	1464060121	321405
RECV	SEND#FTCL	CLIENT	1649	1464060121	423328
RECV	SEND#FTCL	CLIENT	1650	1464060121	525036
RECV	SEND#FTCL	CLIENT	1651	1464060121	626611
RECV	SEND#FTCL	CLIENT	1652	1464060121	728591
RECV	SEND#FTCL	CLIENT	1653	1464060121	830509
RECV	SEND#FTCL	CLIENT	1654	1464060121	932398
RECV	SEND#FTCL	CLIENT	1655	1464060122	34653
RECV	SEND#FTCL	CLIENT	1656	1464060122	136511
RECV	SEND#FTCL	CLIENT	1657	1464060122	237833
RECV	SEND#FTCL	CLIENT	1658	1464060122	339673
RECV	SEND#FTCL	CLIENT	1659	1464060122	441482
RECV	SEND#FTCL	CLIENT	1660	1464060122	542847
RECV	SEND#FTCL	CLIENT	1661	1464060122	644733
RECV	SEND#FTCL	CLIENT	1662	1464060122	746091
RECV	SEND#FTCL	CLIENT	1663	1464060122	847413
RECV	SEND#FTCL	CLIENT	1664	1464060122	949343
RECV	SEND#FTCL	CLIENT	1665	1464060123	51345
RECV	SEND#FTCL	CLIENT	1666	1464060123	152738
RECV	SEND#FTCL	CLIENT	1667	1464060123	254717
RECV	SEND#FTCL	CLIENT	1668	1464060123	356539
RECV	SEND#FTCL	CLIENT	1669	1464060123	458381
RECV	SEND#FTCL	CLIENT	1670	1464060123	560786
RECV	SEND#FTCL	CLIENT	1671	1464060123	662789
RECV	SEND#FTCL	CLIENT	1672	1464060123	764736
RECV	SEND#FTCL	CLIENT	1673	1464060123	866505
RECV	SEND#FTCL	CLIENT	1674	1464060123	978580
RECV	SEND#FTCL	CLIENT	1675	1464060124	80812
RECV	SEND#FTCL	CLIENT	1676	1464060124	182863
RECV	SEND#FTCL	CLIENT	1677	1464060124	284656
RECV	SEND#FTCL	CLIENT	1678	1464060124	386546
RECV	SEND#FTCL	CLIENT	1679	1464060124	488220
RECV	SEND#FTCL	CLIENT	1680	1464060124	591085
RECV	SEND#FTCL	CLIENT	1681	1464060124	692858
RECV	SEND#FTCL	CLIENT	1682	1464060124	794973
RECV	SEND#FTCL	CLIENT	1683	1464060124	897519
RECV	SEND#FTCL	CLIENT	1684	1464060125	232
RECV	SEND#FTCL	CLIENT	1685	1464060125	101851
RECV	SEND#FTCL	CLIENT	1686	1464060125	204290
RECV	SEND#FTCL	CLIENT	1687	1464060125	306997
RECV	SEND#FTCL	CLIENT	1688	1464060125	408732
RECV	SEND#FTCL	CLIENT	1689	1464060125	511372
RECV	SEND#FTCL	CLIENT	1690	1464060125	613001
RECV	SEND#FTCL	CLIENT	1691	1464060125	714990
RECV	SEND#FTCL	CLIENT	1692	1464060125	818127
RECV	SEND#FTCL	CLIENT	1693	1464060125	920065
RECV	SEND#FTCL	CLIENT	1694	1464060126	23125
RECV	SEND#FTCL	CLIENT	1695	1464060126	125051
RECV	SEND#FTCL	CLIENT	1696	1464060126	226987
RECV	SEND#FTCL	CLIENT	1697	1464060126	328735
RECV	SEND#FTCL	CLIENT	1698	1464060126	431527
RECV	SEND#FTCL	CLIENT	1699	1464060126	533127
RECV	SEND#FTCL	CLIENT	1700	1464060126	635120
RECV	SEND#FTCL	CLIENT	1701	1464060126	737647
RECV	SEND#FTCL	CLIENT	1702	1464060126	840244
RECV	SEND#FTCL	CLIENT	1703	1464060126	942256
RECV	SEND#FTCL	CLIENT	1704	1464060127	44428
RECV	SEND#FTCL	CLIENT	1705	1464060127	146124
RECV	SEND#FTCL	CLIENT	1706	1464060127	248376
RECV	SEND#FTCL	CLIENT	1707	1464060127	350154
RECV	SEND#FTCL	CLIENT	1708	1464060127	453496
RECV	SEND#FTCL	CLIENT	1709	1464060127	555681
RECV	SEND#FTCL	CLIENT	1710	1464060127	657141
RECV	SEND#FTCL	CLIENT	1711	1464060127	759204
RECV	SEND#FTCL	CLIENT	1712	1464060127	862200
RECV	SEND#FTCL	CLIENT	1713	1464060127	964366
RECV	SEND#FTCL	CLIENT	1714	1464060128	67805
RECV	SEND#FTCL	CLIENT	1715	1464060128	175145
RECV	SEND#FTCL	CLIENT	1716	1464060128	276930
RECV	SEND#FTCL	CLIENT	1717	1464060128	378756
RECV	SEND#FTCL	CLIENT	1718	1464060128	480345
RECV	SEND#FTCL	CLIENT	1719	1464060128	582376
RECV	SEND#FTCL	CLIENT	1720	1464060128	684151
RECV	SEND#FTCL	CLIENT	1721	1464060128	786351
RECV	SEND#FTCL	CLIENT	1722	1464060128	887908
RECV	SEND#FTCL	CLIENT	1723	1464060128	989465
RECV	SEND#FTCL	CLIENT	1724	1464060129	91620
RECV	SEND#FTCL	CLIENT	1725	1464060129	206446
RECV	SEND#FTCL	CLIENT	1726	1464060129	307994
RECV	SEND#FTCL	CLIENT	1727	1464060129	409728
RECV	SEND#FTCL	CLIENT	1728	1464060129	511276
RECV	SEND#FTCL	CLIENT	1729	1464060129	613410
RECV	SEND#FTCL	CLIENT	1730	1464060129	715106
RECV	SEND#FTCL	CLIENT	1731	1464060129	817455
RECV	SEND#FTCL	CLIENT	1732	1464060129	919821
RECV	SEND#FTCL	CLIENT	1733	1464060130	21539
RECV	SEND#FTCL	CLIENT	1734	1464060130	123349
RECV	SEND#FTCL	CLIENT	1735	1464060130	226576
RECV	SEND#FTCL	CLIENT	1736	1464060130	328567
RECV	SEND#FTCL	CLIENT	1737	1464060130	429880
RECV	SEND#FTCL	CLIENT	1738	1464060130	531612
RECV	SEND#FTCL	CLIENT	1739	1464060130	633616
RECV	SEND#FTCL	CLIENT	1740	1464060130	735152
RECV	SEND#FTCL	CLIENT	1741	1464060130	836726
RECV	SEND#FTCL	CLIENT	1742	1464060130	938506
RECV	SEND#FTCL	CLIENT	1743	1464060131	40716
RECV	SEND#FTCL	CLIENT	1744	1464060131	143365
RECV	SEND#FTCL	CLIENT	1745	1464060131	245189
RECV	SEND#FTCL	CLIENT	1746	1464060131	346699
RECV	SEND#FTCL	CLIENT	1747	1464060131	448643
RECV	SEND#FTCL	CLIENT	1748	1464060131	550593
RECV	SEND#FTCL	CLIENT	1749	1464060131	652383
RECV	SEND#FTCL	CLIENT	1750	1464060131	754157
RECV	SEND#FTCL	CLIENT	1751	1464060131	856866
RECV	SEND#FTCL	CLIENT	1752	1464060131	958674
RECV	SEND#FTCL	CLIENT	1753	1464060132	60604
RECV	SEND#FTCL	CLIENT	1754	1464060132	162425
RECV	SEND#FTCL	CLIENT	1755	1464060132	264251
RECV	SEND#FTCL	CLIENT	1756	1464060132	365721
RECV	SEND#FTCL	CLIENT	1757	1464060132	467753
RECV	SEND#FTCL	CLIENT	1758	1464060132	570573
RECV	SEND#FTCL	CLIENT	1759	1464060132	673531
RECV	SEND#FTCL	CLIENT	1760	1464060132	775840
RECV	SEND#FTCL	CLIENT	1761	1464060132	877864
RECV	SEND#FTCL	CLIENT	1762	1464060132	979153
RECV	SEND#FTCL	CLIENT	1763	1464060133	80602
RECV	SEND#FTCL	CLIENT	1764	1464060133	182086
RECV	SEND#FTCL	CLIENT	1765	1464060133	283506
RECV	SEND#FTCL	CLIENT	1766	1464060133	384882
RECV	SEND#FTCL	CLIENT	1767	1464060133	486592
RECV	SEND#FTCL	CLIENT	1768	1464060133	587963
RECV	SEND#FTCL	CLIENT	1769	1464060133	689430
RECV	SEND#FTCL	CLIENT	1770	1464060133	791050
RECV	SEND#FTCL	CLIENT	1771	1464060133	892931
RECV	SEND#FTCL	CLIENT	1772	1464060133	994852
RECV	SEND#FTCL	CLIENT	1773	1464060134	96564
RECV	SEND#FTCL	CLIENT	1774	1464060134	199004
RECV	SEND#FTCL	CLIENT	1775	1464060134	301186
RECV	SEND#FTCL	CLIENT	1776	1464060134	402995
RECV	SEND#FTCL	CLIENT	1777	1464060134	504614
RECV	SEND#FTCL	CLIENT	1778	1464060134	606672
RECV	SEND#FTCL	CLIENT	1779	1464060134	708398
RECV	SEND#FTCL	CLIENT	1780	1464060134	810141
RECV	SEND#FTCL	CLIENT	1781	1464060134	911688
RECV	SEND#FTCL	CLIENT	1782	1464060135	13831
RECV	SEND#FTCL	CLIENT	1783	1464060135	116049
RECV	SEND#FTCL	CLIENT	1784	1464060135	218241
RECV	SEND#FTCL	CLIENT	1785	1464060135	320417
RECV	SEND#FTCL	CLIENT	1786	1464060135	421975
RECV	SEND#FTCL	CLIENT	1787	1464060135	523663
RECV	SEND#FTCL	CLIENT	1788	1464060135	625288
RECV	SEND#FTCL	CLIENT	1789	1464060135	727308
RECV	SEND#FTCL	CLIENT	1790	1464060135	829235
RECV	SEND#FTCL	CLIENT	1791	1464060135	931219
RECV	SEND#FTCL	CLIENT	1792	1464060136	32881
RECV	SEND#FTCL	CLIENT	1793	1464060136	135658
RECV	SEND#FTCL	CLIENT	1794	1464060136	237275
RECV	SEND#FTCL	CLIENT	1795	1464060136	339235
RECV	SEND#FTCL	CLIENT	1796	1464060136	441133
RECV	SEND#FTCL	CLIENT	1797	1464060136	543910
RECV	SEND#FTCL	CLIENT	1798	1464060136	645612
RECV	SEND#FTCL	CLIENT	1799	1464060136	747324
RECV	SEND#FTCL	CLIENT	1800	1464060136	849251
RECV	SEND#FTCL	CLIENT	1801	1464060136	951086
RECV	SEND#FTCL	CLIENT	1802	1464060137	52902
RECV	SEND#FTCL	CLIENT	1803	1464060137	155331
RECV	SEND#FTCL	CLIENT	1804	1464060137	257395
RECV	SEND#FTCL	CLIENT	1805	1464060137	358834
RECV	SEND#FTCL	CLIENT	1806	1464060137	461169
RECV	SEND#FTCL	CLIENT	1807	1464060137	562968
RECV	SEND#FTCL	CLIENT	1808	1464060137	665686
RECV	SEND#FTCL	CLIENT	1809	1464060137	768482
RECV	SEND#FTCL	CLIENT	1810	1464060137	870312
RECV	SEND#FTCL	CLIENT	1811	1464060137	972500
RECV	SEND#FTCL	CLIENT	1812	1464060138	74816
RECV	SEND#FTCL	CLIENT	1813	1464060138	176518
RECV	SEND#FTCL	CLIENT	1814	1464060138	278472
RECV	SEND#FTCL	CLIENT	1815	1464060138	380352
RECV	SEND#FTCL	CLIENT	1816	1464060138	482178
RECV	SEND#FTCL	CLIENT	1817	1464060138	584483
RECV	SEND#FTCL	CLIENT	1818	1464060138	686289
RECV	SEND#FTCL	CLIENT	1819	1464060138	789534
RECV	SEND#FTCL	CLIENT	1820	1464060138	891566
RECV	SEND#FTCL	CLIENT	1821	1464060138	993515
RECV	SEND#FTCL	CLIENT	1822	1464060139	94779
RECV	SEND#FTCL	CLIENT	1823	1464060139	196589
RECV	SEND#FTCL	CLIENT	1824	1464060139	298339
RECV	SEND#FTCL	CLIENT	1825	1464060139	400610
RECV	SEND#FTCL	CLIENT	1826	1464060139	503157
RECV	SEND#FTCL	CLIENT	1827	1464060139	605667
RECV	SEND#FTCL	CLIENT	1828	1464060139	707845
RECV	SEND#FTCL	CLIENT	1829	1464060139	809602
RECV	SEND#FTCL	CLIENT	1830	1464060139	911159
RECV	SEND#FTCL	CLIENT	1831	1464060140	13690
RECV	SEND#FTCL	CLIENT	1832	1464060140	115436
RECV	SEND#FTCL	CLIENT	1833	1464060140	217626
RECV	SEND#FTCL	CLIENT	1834	1464060140	320811
RECV	SEND#FTCL	CLIENT	1835	1464060140	424002
RECV	SEND#FTCL	CLIENT	1836	1464060140	525680
RECV	SEND#FTCL	CLIENT	1837	1464060140	627108
RECV	SEND#FTCL	CLIENT	1838	1464060140	728820
RECV	SEND#FTCL	CLIENT	1839	1464060140	830286
RECV	SEND#FTCL	CLIENT	1840	1464060140	932189
RECV	SEND#FTCL	CLIENT	1841	1464060141	33825
RECV	SEND#FTCL	CLIENT	1842	1464060141	135596
RECV	SEND#FTCL	CLIENT	1843	1464060141	237821
RECV	SEND#FTCL	CLIENT	1844	1464060141	339361
RECV	SEND#FTCL	CLIENT	1845	1464060141	440813
RECV	SEND#FTCL	CLIENT	1846	1464060141	542873
RECV	SEND#FTCL	CLIENT	1847	1464060141	644760
RECV	SEND#FTCL	CLIENT	1848	1464060141	747597
RECV	SEND#FTCL	CLIENT	1849	1464060141	849925
RECV	SEND#FTCL	CLIENT	1850	1464060141	951939
RECV	SEND#FTCL	CLIENT	1851	1464060142	53790
RECV	SEND#FTCL	CLIENT	1852	1464060142	155800
RECV	SEND#FTCL	CLIENT	1853	1464060142	257613
RECV	SEND#FTCL	CLIENT	1854	1464060142	360468
RECV	SEND#FTCL	CLIENT	1855	1464060142	462197
RECV	SEND#FTCL	CLIENT	1856	1464060142	563959
RECV	SEND#FTCL	CLIENT	1857	1464060142	665779
RECV	SEND#FTCL	CLIENT	1858	1464060142	767988
RECV	SEND#FTCL	CLIENT	1859	1464060142	871695
RECV	SEND#FTCL	CLIENT	1860	1464060142	974426
RECV	SEND#FTCL	CLIENT	1861	1464060143	77073
RECV	SEND#FTCL	CLIENT	1862	1464060143	179020
RECV	SEND#FTCL	CLIENT	1863	1464060143	280941
RECV	SEND#FTCL	CLIENT	1864	1464060143	383250
RECV	SEND#FTCL	CLIENT	1865	1464060143	485752
RECV	SEND#FTCL	CLIENT	1866	1464060143	587889
RECV	SEND#FTCL	CLIENT	1867	1464060143	690107
RECV	SEND#FTCL	CLIENT	1868	1464060143	792404
RECV	SEND#FTCL	CLIENT	1869	1464060143	894169
RECV	SEND#FTCL	CLIENT	1870	1464060143	996128
RECV	SEND#FTCL	CLIENT	1871	1464060144	97732
RECV	SEND#FTCL	CLIENT	1872	1464060144	199311
RECV	SEND#FTCL	CLIENT	1873	1464060144	301187
RECV	SEND#FTCL	CLIENT	1874	1464060144	404056
RECV	SEND#FTCL	CLIENT	1875	1464060144	507536
RECV	SEND#FTCL	CLIENT	1876	1464060144	609027
RECV	SEND#FTCL	CLIENT	1877	1464060144	710750
RECV	SEND#FTCL	CLIENT	1878	1464060144	814607
RECV	SEND#FTCL	CLIENT	1879	1464060144	916300
RECV	SEND#FTCL	CLIENT	1880	1464060145	18263
RECV	SEND#FTCL	CLIENT	1881	1464060145	121042
RECV	SEND#FTCL	CLIENT	1882	1464060145	223018
RECV	SEND#FTCL	CLIENT	1883	1464060145	325090
RECV	SEND#FTCL	CLIENT	1884	1464060145	427348
RECV	SEND#FTCL	CLIENT	1885	1464060145	529269
RECV	SEND#FTCL	CLIENT	1886	1464060145	632093
RECV	SEND#FTCL	CLIENT	1887	1464060145	734907
RECV	SEND#FTCL	CLIENT	1888	1464060145	838410
RECV	SEND#FTCL	CLIENT	1889	1464060145	940488
RECV	SEND#FTCL	CLIENT	1890	1464060146	43269
RECV	SEND#FTCL	CLIENT	1891	1464060146	145310
RECV	SEND#FTCL	CLIENT	1892	1464060146	246978
RECV	SEND#FTCL	CLIENT	1893	1464060146	348684
RECV	SEND#FTCL	CLIENT	1894	1464060146	450374
RECV	SEND#FTCL	CLIENT	1895	1464060146	552235
RECV	SEND#FTCL	CLIENT	1896	1464060146	654415
RECV	SEND#FTCL	CLIENT	1897	1464060146	757111
RECV	SEND#FTCL	CLIENT	1898	1464060146	859487
RECV	SEND#FTCL	CLIENT	1899	1464060146	961410
RECV	SEND#FTCL	CLIENT	1900	1464060147	63234
RECV	SEND#FTCL	CLIENT	1901	1464060147	164525
RECV	SEND#FTCL	CLIENT	1902	1464060147	265948
RECV	SEND#FTCL	CLIENT	1903	1464060147	367530
RECV	SEND#FTCL	CLIENT	1904	1464060147	470234
RECV	SEND#FTCL	CLIENT	1905	1464060147	572580
RECV	SEND#FTCL	CLIENT	1906	1464060147	674311
RECV	SEND#FTCL	CLIENT	1907	1464060147	775929
RECV	SEND#FTCL	CLIENT	1908	1464060147	877579
RECV	SEND#FTCL	CLIENT	1909	1464060147	979478
RECV	SEND#FTCL	CLIENT	1910	1464060148	81220
RECV	SEND#FTCL	CLIENT	1911	1464060148	182751
RECV	SEND#FTCL	CLIENT	1912	1464060148	285926
RECV	SEND#FTCL	CLIENT	1913	1464060148	387620
RECV	SEND#FTCL	CLIENT	1914	1464060148	490544
RECV	SEND#FTCL	CLIENT	1915	1464060148	592653
RECV	SEND#FTCL	CLIENT	1916	1464060148	695652
RECV	SEND#FTCL	CLIENT	1917	1464060148	797693
RECV	SEND#FTCL	CLIENT	1918	1464060148	899871
RECV	SEND#FTCL	CLIENT	1919	1464060149	1506
RECV	SEND#FTCL	CLIENT	1920	1464060149	102838
RECV	SEND#FTCL	CLIENT	1921	1464060149	204699
RECV	SEND#FTCL	CLIENT	1922	1464060149	306616
RECV	SEND#FTCL	CLIENT	1923	1464060149	408740
RECV	SEND#FTCL	CLIENT	1924	1464060149	510253
RECV	SEND#FTCL	CLIENT	1925	1464060149	613383
RECV	SEND#FTCL	CLIENT	1926	1464060149	715045
RECV	SEND#FTCL	CLIENT	1927	1464060149	816785
RECV	SEND#FTCL	CLIENT	1928	1464060149	918660
RECV	SEND#FTCL	CLIENT	1929	1464060150	20453
RECV	SEND#FTCL	CLIENT	1930	1464060150	122403
RECV	SEND#FTCL	CLIENT	1931	1464060150	224145
RECV	SEND#FTCL	CLIENT	1932	1464060150	326238
RECV	SEND#FTCL	CLIENT	1933	1464060150	428756
RECV	SEND#FTCL	CLIENT	1934	1464060150	530493
RECV	SEND#FTCL	CLIENT	1935	1464060150	632635
RECV	SEND#FTCL	CLIENT	1936	1464060150	734919
RECV	SEND#FTCL	CLIENT	1937	1464060150	836920
RECV	SEND#FTCL	CLIENT	1938	1464060150	938667
RECV	SEND#FTCL	CLIENT	1939	1464060151	40890
RECV	SEND#FTCL	CLIENT	1940	1464060151	143306
RECV	SEND#FTCL	CLIENT	1941	1464060151	245954
RECV	SEND#FTCL	CLIENT	1942	1464060151	348114
RECV	SEND#FTCL	CLIENT	1943	1464060151	450527
RECV	SEND#FTCL	CLIENT	1944	1464060151	552054
RECV	SEND#FTCL	CLIENT	1945	1464060151	655244
RECV	SEND#FTCL	CLIENT	1946	1464060151	757655
RECV	SEND#FTCL	CLIENT	1947	1464060151	858958
RECV	SEND#FTCL	CLIENT	1948	1464060151	960195
RECV	SEND#FTCL	CLIENT	1949	1464060152	61612
RECV	SEND#FTCL	CLIENT	1950	1464060152	162915
RECV	SEND#FTCL	CLIENT	1951	1464060152	264322
RECV	SEND#FTCL	CLIENT	1952	1464060152	366022
RECV	SEND#FTCL	CLIENT	1953	1464060152	468087
RECV	SEND#FTCL	CLIENT	1954	1464060152	570140
RECV	SEND#FTCL	CLIENT	1955	1464060152	672158
RECV	SEND#FTCL	CLIENT	1956	1464060152	773907
RECV	SEND#FTCL	CLIENT	1957	1464060152	876034
RECV	SEND#FTCL	CLIENT	1958	1464060152	977797
RECV	SEND#FTCL	CLIENT	1959	1464060153	79513
RECV	SEND#FTCL	CLIENT	1960	1464060153	180909
RECV	SEND#FTCL	CLIENT	1961	1464060153	283151
RECV	SEND#FTCL	CLIENT	1962	1464060153	384754
RECV	SEND#FTCL	CLIENT	1963	1464060153	487203
RECV	SEND#FTCL	CLIENT	1964	1464060153	589287
RECV	SEND#FTCL	CLIENT	1965	1464060153	691227
RECV	SEND#FTCL	CLIENT	1966	1464060153	792647
RECV	SEND#FTCL	CLIENT	1967	1464060153	894999
RECV	SEND#FTCL	CLIENT	1968	1464060153	996752
RECV	SEND#FTCL	CLIENT	1969	1464060154	98158
RECV	SEND#FTCL	CLIENT	1970	1464060154	199925
RECV	SEND#FTCL	CLIENT	1971	1464060154	301374
RECV	SEND#FTCL	CLIENT	1972	1464060154	403021
RECV	SEND#FTCL	CLIENT	1973	1464060154	504543
RECV	SEND#FTCL	CLIENT	1974	1464060154	606353
RECV	SEND#FTCL	CLIENT	1975	1464060154	708547
RECV	SEND#FTCL	CLIENT	1976	1464060154	810253
RECV	SEND#FTCL	CLIENT	1977	1464060154	911902
RECV	SEND#FTCL	CLIENT	1978	1464060155	13717
RECV	SEND#FTCL	CLIENT	1979	1464060155	115357
RECV	SEND#FTCL	CLIENT	1980	1464060155	217256
RECV	SEND#FTCL	CLIENT	1981	1464060155	319286
RECV	SEND#FTCL	CLIENT	1982	1464060155	421416
RECV	SEND#FTCL	CLIENT	1983	1464060155	523870
RECV	SEND#FTCL	CLIENT	1984	1464060155	625443
RECV	SEND#FTCL	CLIENT	1985	1464060155	727481
RECV	SEND#FTCL	CLIENT	1986	1464060155	829279
RECV	SEND#FTCL	CLIENT	1987	1464060155	931148
RECV	SEND#FTCL	CLIENT	1988	1464060156	32823
RECV	SEND#FTCL	CLIENT	1989	1464060156	135906
RECV	SEND#FTCL	CLIENT	1990	1464060156	237447
RECV	SEND#FTCL	CLIENT	1991	1464060156	339242
RECV	SEND#FTCL	CLIENT	1992	1464060156	441016
RECV	SEND#FTCL	CLIENT	1993	1464060156	542610
RECV	SEND#FTCL	CLIENT	1994	1464060156	644601
RECV	SEND#FTCL	CLIENT	1995	1464060156	746517
RECV	SEND#FTCL	CLIENT	1996	1464060156	848511
RECV	SEND#FTCL	CLIENT	1997	1464060156	950153
RECV	SEND#FTCL	CLIENT	1998	1464060157	51689
RECV	SEND#FTCL	CLIENT	1999	1464060157	153672
RECV	SEND#FTCL	CLIENT	2000	1464060157	255478
[truncated: 998,000+ more rows]
